# Supplementary material for: A data envelopment analysis of West Virginia school districts
Source: Heliyon. 2019 Jul 8;5(7):e01990. doi: 10.1016/j.heliyon.2019.e01990 (PMC6616933; doi:10.1016/j.heliyon.2019.e01990)
Supplement: DATA combined.xls — Raw data used in empirical analysis. [file mmc1.xls]

## Sheet: 2008-09
have added: Personnel Staffing, Student Performance, Enrollment, Graduation Rate
					Teacher's experience										//	Performance																			//		Enrollment
County Number	County	Year	Pupil/Administrator Ratio	Pupil/Teacher Ratio	Avg Yrs Experience for Prof Staff	Bachelor's Degree	Bachelor's Degree +15	Master's Degree	Master's Degree +15	Master's Degree +30	Master's Degree +45	Doctorate	Other	Teachers on permit	% Classes Taught by Non-Highly Qualified Tch	Grd3Math	Grd3RLA	Grd4Math	Grd4RLA	Grd5Math	Grd5RLA	Grd6Math	Grd6RLA	Grd7Math	Grd7RLA	Grd8Math	Grd8RLA	Grd9Math	Grd9RLA	Grd10Math	Grd10RLA	Grd11Math	Grd11RLA	OvAllMath	OvAllRLA	Atendence/Daily	EPre.K/EC	EKind.	E1	E2	E3	E4	E5	E6	E7	E8	E9	E10	E11
002	Barbour	2009	161.8	13.6	17.2	11.50%	25.70%	9.60%	14.20%	13.00%	24.90%	1.10%	0.00%	7	7.20%	57.14%	56.52%	54.18%	53.63%	52.94%	47.64%	54.33%	67.05%	55.55%	57.77%	45.72%	56.78%	55.55%	37.76%	49.23%	39.08%	47.77%	39.10%	52.33%	50.36%	0.9613	142	164	175	150	167	186	172	177	182	201	195	203	190
004	Berkeley	2009	160.3	14.0	13.5	25.20%	22.10%	10.10%	8.20%	11.30%	22.70%	0.40%	0.10%	83	10.30%	68.07%	68.92%	61.95%	68.85%	61.39%	69.84%	52.18%	63.60%	51.57%	63.26%	51.68%	61.66%	57.20%	46.13%	52.30%	50.37%	61.43%	57.08%	57.51%	61.23%	0.9765	607	1345	1390	1336	1263	1238	1255	1338	1229	1330	1533	1176	1147
006	Boone	2009	119.2	12.3	16.0	19.40%	32.80%	4.50%	7.30%	12.90%	23.10%	0.00%	0.00%	24	13.30%	66.56%	61.09%	64.53%	62.50%	66.56%	68.95%	57.67%	62.21%	51.17%	57.64%	53.08%	58.33%	56.39%	34.59%	47.31%	32.10%	57.70%	46.04%	58.03%	54.12%	0.9695	248	369	341	353	328	343	331	353	337	340	368	330	315
008	Braxton	2009	130.8	12.7	17.4	15.60%	28.00%	5.50%	8.30%	15.10%	26.60%	0.90%	0.00%	4	4.00%	68.09%	63.80%	66.87%	65.38%	69.13%	55.55%	63.30%	62.14%	51.94%	58.44%	50.00%	52.94%	63.47%	45.12%	50.86%	33.52%	55.94%	46.42%	59.87%	53.44%	0.9529	138	170	181	145	163	157	166	136	156	171	189	190	158
010	Brooke	2009	165.0	13.6	19.3	12.40%	24.10%	4.70%	7.70%	16.70%	34.10%	0.30%	0.00%	2	3.70%	78.22%	68.26%	75.74%	73.13%	62.44%	62.44%	65.78%	60.52%	65.23%	64.06%	59.71%	62.58%	54.07%	37.26%	58.36%	48.77%	46.80%	37.65%	63.04%	57.32%	0.9683	105	237	229	238	268	260	241	233	257	271	293	253	268
012	Cabell	2009	147.6	14.2	16.4	15.00%	22.40%	7.30%	10.20%	11.60%	33.00%	0.30%	0.30%	15	3.70%	67.23%	65.30%	65.44%	64.62%	63.62%	68.15%	56.76%	65.78%	58.62%	68.78%	49.18%	59.81%	57.10%	56.47%	53.92%	51.46%	51.82%	49.08%	58.46%	61.38%	0.9604	656	982	956	965	940	900	930	927	834	889	1007	917	852
014	Calhoun	2009	95.2	12.5	14.8	23.40%	24.30%	3.60%	4.50%	11.70%	32.40%	0.00%	0.00%	1	2.10%	78.20%	80.76%	54.54%	57.14%	51.38%	50.70%	46.51%	48.23%	35.55%	50.56%	41.02%	46.15%	61.42%	32.85%	43.83%	34.24%	62.22%	40.65%	52.52%	49.15%	0.9639	61	87	84	85	78	81	67	90	90	84	76	77	93
016	Clay	2009	191.6	12.7	16.2	15.00%	15.60%	2.30%	7.50%	20.80%	37.60%	1.20%	0.00%	10	12.60%	61.24%	67.44%	61.18%	56.57%	55.47%	69.17%	64.44%	78.51%	55.63%	76.69%	57.82%	68.02%	65.80%	54.19%	42.44%	45.32%	61.90%	52.80%	58.47%	63.04%	0.9465	148	150	138	124	129	145	148	130	135	148	165	165	157
018	Doddridge	2009	148.8	13.5	16.2	11.20%	24.80%	9.60%	8.00%	19.20%	24.80%	2.40%	0.00%	2	1.60%	37.20%	41.86%	56.81%	38.63%	54.05%	58.10%	50.61%	53.08%	52.22%	55.55%	49.00%	60.00%	53.57%	44.64%	51.13%	47.72%	50.00%	52.17%	50.55%	50.06%	0.9758	54	70	79	84	90	86	75	86	89	102	111	95	100
020	Fayette	2009	124.2	13.3	18.6	14.40%	27.40%	7.40%	7.70%	12.00%	30.30%	0.60%	0.20%	20	4.00%	57.80%	54.25%	53.30%	51.44%	46.95%	47.35%	52.74%	61.25%	45.19%	60.26%	46.58%	52.43%	52.12%	39.67%	39.96%	40.23%	53.79%	48.15%	49.70%	50.67%	0.9574	152	526	513	522	490	487	489	513	542	531	550	561	467
022	Gilmer	2009	94.1	14.5	18.2	24.70%	27.80%	12.40%	7.20%	11.30%	16.50%	0.00%	0.00%	0	0.00%	75.40%	67.21%	61.29%	46.77%	67.56%	70.27%	61.42%	71.42%	52.85%	68.57%	53.84%	67.10%	69.56%	54.41%	60.27%	50.00%	50.81%	41.93%	61.32%	60.12%	0.97	59	55	60	70	59	63	72	74	68	77	66	80	65
024	Grant	2009	138.4	13.6	15.3	18.30%	22.60%	12.40%	8.60%	9.10%	27.40%	1.60%	0.00%	6	8.40%	61.18%	61.84%	64.38%	57.53%	44.07%	62.50%	50.00%	63.01%	59.87%	63.05%	57.44%	53.19%	63.38%	42.95%	61.60%	47.20%	53.03%	46.21%	57.15%	55.68%	0.9765	85	148	134	139	154	147	154	145	156	149	151	135	139
026	Greenbrier	2009	166.2	14.0	17.3	17.60%	23.90%	8.80%	6.10%	11.90%	30.60%	0.60%	0.40%	13	5.10%	72.12%	66.07%	67.91%	70.85%	69.47%	74.73%	54.26%	62.80%	54.00%	67.35%	55.64%	60.51%	62.98%	47.11%	62.60%	54.10%	68.43%	59.58%	63.01%	62.51%	0.9731	244	372	381	394	404	378	379	372	391	396	433	379	360
028	Hampshire	2009	188.6	15.0	15.0	15.70%	27.20%	10.20%	14.10%	12.50%	19.50%	1.00%	0.00%	8	4.70%	53.89%	57.96%	49.60%	56.25%	60.40%	69.10%	59.51%	51.38%	50.17%	54.28%	52.99%	62.65%	54.10%	44.19%	56.25%	42.18%	46.55%	42.91%	53.79%	53.71%	0.9755	150	280	247	251	297	260	248	286	291	312	305	283	271
029	Hancock	2009	158.2	14.6	18.4	11.50%	26.10%	7.80%	5.30%	9.80%	39.20%	0.30%	0.00%	1	0.80%	68.40%	69.70%	71.00%	69.38%	62.28%	62.96%	64.46%	67.76%	63.23%	64.06%	61.41%	69.45%	73.71%	48.94%	74.19%	61.69%	74.31%	59.53%	67.88%	63.68%	0.9408	171	332	330	315	312	315	295	280	362	322	383	292	287
031	Hardy	2009	194.0	16.2	17.0	7.20%	20.60%	9.60%	13.40%	17.20%	31.10%	1.00%	0.00%	1	1.70%	55.62%	53.64%	58.78%	50.30%	44.31%	59.28%	51.66%	68.33%	59.41%	71.76%	59.88%	63.27%	65.06%	41.56%	59.87%	49.38%	64.15%	62.26%	57.58%	57.98%	0.9727	108	180	185	175	153	164	169	182	170	184	185	175	167
033	Harrison	2009	124.5	14.7	18.0	11.70%	18.00%	8.90%	10.40%	16.40%	33.90%	0.40%	0.20%	4	6.30%	70.02%	61.94%	65.38%	64.81%	62.76%	68.74%	59.43%	66.70%	55.14%	65.28%	56.14%	66.27%	60.38%	45.13%	61.69%	47.31%	64.70%	53.97%	61.64%	59.88%	0.9693	611	806	761	786	809	774	800	794	780	872	1079	853	772
035	Jackson	2009	175.9	14.1	17.1	12.30%	20.30%	7.00%	16.30%	13.40%	30.40%	0.40%	0.00%	4	3.30%	68.94%	66.38%	66.20%	67.03%	58.33%	67.20%	66.57%	68.64%	63.43%	69.61%	58.40%	65.41%	59.41%	52.34%	56.84%	47.00%	59.07%	49.83%	61.92%	61.59%	0.9573	280	348	381	379	354	360	366	370	369	354	477	359	333
037	Jefferson	2009	161.5	14.1	13.5	27.30%	24.90%	9.90%	9.80%	10.90%	16.20%	0.70%	0.30%	46	19.60%	70.51%	71.24%	69.38%	63.68%	68.30%	68.80%	61.92%	72.77%	61.06%	71.15%	59.01%	69.01%	62.47%	58.62%	52.12%	56.96%	56.02%	56.42%	62.60%	65.64%	0.9818	220	600	773	683	662	618	615	537	643	630	632	602	629
039	Kanawha	2009	158.1	14.5	17.5	14.90%	25.70%	5.30%	8.80%	13.40%	30.70%	0.70%	0.40%	56	10.90%	62.25%	67.52%	64.77%	65.60%	65.08%	66.52%	61.58%	65.07%	52.11%	61.37%	47.69%	56.99%	57.16%	45.29%	55.02%	44.59%	58.88%	50.85%	58.37%	58.69%	0.9612	1186	2189	2280	2073	2124	2077	2114	2151	2091	2169	2469	1882	1842
041	Lewis	2009	150.6	14.0	18.5	11.60%	24.30%	7.20%	10.00%	14.70%	30.70%	1.20%	0.40%	0	0.30%	56.90%	50.82%	52.38%	52.97%	53.36%	58.03%	51.36%	54.09%	48.08%	57.37%	62.44%	53.52%	55.27%	32.62%	43.98%	23.72%	53.10%	38.06%	53.05%	46.10%	0.9515	125	191	187	197	179	171	197	182	187	216	250	232	195
043	Lincoln	2009	154.0	12.8	16.6	15.40%	28.00%	4.70%	9.40%	8.80%	33.60%	0.00%	0.00%	22	13.70%	57.19%	58.56%	50.00%	54.68%	57.14%	53.84%	45.14%	55.97%	38.49%	42.64%	42.70%	49.45%	57.51%	32.95%	40.54%	28.26%	50.89%	41.91%	49.15%	47.48%	0.9611	222	318	277	248	296	262	279	279	276	271	302	203	181
045	Logan	2009	142.3	14.3	17.1	20.30%	25.30%	6.70%	4.40%	7.50%	35.50%	0.20%	0.00%	26	7.60%	59.86%	60.88%	66.59%	68.57%	56.20%	49.41%	48.70%	59.30%	43.43%	54.54%	46.65%	59.30%	58.59%	43.34%	49.37%	46.65%	52.31%	55.09%	53.39%	55.17%	0.9561	327	452	488	469	454	452	443	469	514	472	519	522	465
047	Marion	2009	224.7	13.2	18.1	13.50%	19.60%	10.20%	10.90%	14.10%	31.00%	0.60%	0.10%	5	1.00%	76.45%	72.96%	66.32%	66.66%	64.32%	63.85%	66.72%	66.08%	68.25%	68.00%	57.97%	67.23%	67.10%	50.58%	58.76%	53.50%	63.97%	59.81%	65.55%	63.12%	0.9593	396	588	590	564	602	575	574	573	531	595	689	670	606
048	Marshall	2009	160.5	14.4	19.4	12.50%	15.90%	7.60%	10.50%	11.90%	40.90%	0.70%	0.00%	0	0.90%	68.34%	64.68%	58.71%	62.07%	61.91%	59.59%	56.97%	55.78%	51.78%	59.46%	49.05%	60.91%	65.52%	52.36%	58.35%	48.23%	62.95%	55.83%	59.30%	57.59%	0.9755	231	321	338	341	340	326	350	340	347	380	408	397	379
049	Mason	2009	153.7	12.9	17.1	18.80%	23.80%	7.00%	10.00%	8.00%	31.80%	0.80%	0.00%	17	10.70%	59.87%	59.54%	61.07%	61.40%	58.33%	61.21%	59.73%	68.64%	50.75%	65.06%	49.51%	58.95%	57.23%	38.99%	58.69%	41.00%	52.38%	47.65%	56.38%	56.13%	0.9632	290	273	318	327	313	300	314	302	341	313	340	302	283
051	Mercer	2009	186.7	13.8	17.6	16.00%	24.60%	5.20%	9.50%	13.90%	29.20%	0.70%	0.90%	18	9.70%	62.58%	57.90%	61.82%	61.51%	61.71%	61.58%	62.69%	67.80%	56.39%	59.91%	50.42%	60.50%	65.81%	44.85%	51.74%	45.71%	65.29%	55.12%	59.72%	57.41%	0.9607	507	751	753	693	743	663	721	717	711	730	781	686	530
053	Mineral	2009	147.5	14.0	18.1	11.00%	24.90%	6.90%	10.30%	14.90%	31.80%	0.20%	0.00%	5	2.00%	65.07%	63.77%	64.81%	61.72%	53.19%	56.37%	63.60%	63.60%	57.33%	54.94%	52.96%	58.22%	71.13%	48.51%	54.25%	44.79%	66.97%	54.60%	61.28%	56.28%	0.981	282	307	332	321	346	322	300	317	293	320	358	340	355
054	Mingo	2009	110.8	13.7	17.3	19.50%	21.10%	4.70%	6.90%	9.50%	38.10%	0.20%	0.00%	14	9.60%	63.18%	67.58%	70.39%	76.15%	69.06%	71.94%	65.95%	62.58%	53.42%	59.15%	50.34%	53.57%	0.00%	0.00%	0.00%	0.00%	100.00%	100.00%	62.15%	65.47%	0.9461	255	386	384	364	377	330	321	304	317	345	356	333	279
056	Monongalia	2009	166.8	14.4	16.1	7.40%	17.40%	11.10%	12.00%	17.60%	33.00%	1.50%	0.00%	4	3.10%	70.63%	68.08%	71.34%	73.03%	63.94%	68.87%	65.06%	70.99%	60.53%	67.88%	61.64%	70.45%	71.09%	56.94%	68.61%	62.87%	69.59%	64.80%	66.94%	67.04%	0.972	497	739	714	785	724	723	713	738	707	770	948	776	715
057	Monroe	2009	162.9	13.1	14.2	23.20%	28.80%	6.20%	7.30%	15.30%	18.60%	0.60%	0.00%	6	15.60%	55.71%	62.85%	49.65%	50.34%	58.74%	59.02%	56.91%	60.65%	59.02%	61.11%	51.70%	45.89%	62.66%	63.75%	46.06%	43.03%	63.02%	54.23%	55.63%	55.37%	0.967	96	125	148	132	140	147	144	125	141	152	159	186	136
058	Morgan	2009	125.2	15.0	11.6	26.20%	22.20%	17.30%	7.30%	14.10%	11.70%	1.20%	0.00%	11	10.30%	54.97%	58.29%	54.76%	56.54%	55.66%	57.14%	59.70%	63.68%	47.57%	50.48%	52.60%	55.50%	67.00%	52.28%	43.82%	40.67%	61.44%	50.30%	55.27%	54.11%	0.9683	114	187	191	179	213	174	209	205	210	216	230	208	188
060	Mcdowell	2009	107.6	13.2	19.3	20.30%	20.80%	5.30%	5.60%	15.60%	32.20%	0.30%	0.00%	19	11.40%	46.97%	44.48%	62.58%	55.39%	54.72%	52.17%	55.76%	48.84%	40.45%	42.36%	44.28%	36.16%	50.98%	28.23%	39.73%	27.23%	37.50%	33.33%	48.42%	41.33%	0.94	187	271	301	265	272	273	252	266	266	274	297	258	258
062	Nicholas	2009	124.1	12.7	17.9	16.40%	23.20%	6.20%	8.10%	12.40%	33.20%	0.30%	0.30%	6	3.20%	63.05%	65.42%	67.14%	62.45%	73.37%	70.64%	63.66%	64.00%	58.88%	66.29%	58.00%	63.12%	57.69%	46.34%	56.33%	43.43%	54.81%	39.48%	61.47%	57.84%	0.9671	170	316	293	290	296	274	303	307	279	289	324	331	304
064	Ohio	2009	146.3	14.0	17.5	14.30%	19.30%	10.30%	10.10%	14.90%	30.00%	1.00%	0.00%	1	0.40%	79.36%	74.70%	78.57%	75.82%	75.72%	72.55%	62.86%	68.70%	62.62%	78.35%	58.46%	64.11%	61.97%	56.00%	58.76%	54.15%	60.64%	59.40%	66.33%	66.89%	0.9841	249	376	360	350	350	372	378	371	403	382	448	408	399
066	Pendleton	2009	155.7	12.6	19.8	18.40%	24.60%	9.60%	7.90%	9.60%	29.80%	0.00%	0.00%	1	4.10%	71.62%	58.10%	66.66%	52.56%	66.27%	67.44%	55.38%	61.53%	42.10%	43.75%	56.16%	52.11%	70.37%	50.60%	58.57%	47.82%	75.60%	50.00%	62.35%	53.54%	0.9722	76	97	77	65	74	77	85	66	98	71	85	76	90
067	Pleasants	2009	114.1	12.4	21.1	10.30%	23.50%	5.10%	7.40%	11.80%	41.20%	0.70%	0.00%	1	2.50%	69.90%	70.87%	70.45%	64.77%	63.15%	64.21%	51.13%	47.72%	48.62%	35.77%	55.33%	65.04%	60.52%	52.63%	48.97%	42.85%	42.39%	40.21%	56.74%	53.70%	0.9761	80	78	88	92	106	91	95	84	107	104	113	108	99
069	Pocahontas	2009	139.9	13.4	16.0	17.40%	26.40%	9.90%	4.10%	9.90%	29.80%	2.50%	0.00%	5	8.00%	57.95%	55.68%	58.51%	44.68%	63.63%	71.42%	52.87%	62.06%	49.45%	68.13%	56.04%	67.03%	61.95%	41.30%	47.61%	53.01%	73.68%	60.52%	57.69%	57.89%	0.9301	78	82	87	84	85	93	77	86	94	96	95	87	81
070	Preston	2009	175.4	13.2	17.7	12.80%	25.40%	12.10%	9.00%	13.30%	25.80%	0.90%	0.70%	18	14.70%	64.67%	66.16%	61.91%	60.37%	66.35%	67.90%	63.42%	61.94%	59.02%	58.16%	53.21%	59.06%	61.21%	44.01%	55.21%	35.90%	59.35%	44.24%	60.53%	55.63%	0.9739	223	341	325	308	336	322	330	340	367	349	395	331	307
072	Putnam	2009	168.5	14.1	17.1	10.30%	25.30%	6.40%	10.10%	13.40%	34.20%	0.40%	0.00%	11	5.10%	76.37%	79.20%	74.50%	72.40%	72.27%	73.40%	79.18%	77.62%	79.17%	75.46%	69.41%	70.74%	78.60%	64.38%	65.29%	58.40%	69.31%	60.86%	73.84%	70.51%	0.9689	324	696	712	712	698	721	695	646	711	738	732	715	619
074	Raleigh	2009	128.1	15.0	16.8	14.00%	27.50%	5.80%	7.90%	11.10%	33.00%	0.60%	0.00%	38	8.40%	67.39%	63.00%	65.19%	61.48%	68.50%	64.93%	55.58%	62.16%	56.52%	66.74%	53.89%	66.26%	66.25%	53.38%	54.87%	53.85%	55.00%	57.14%	60.66%	61.08%	0.9621	603	903	1023	914	958	877	930	912	852	849	964	889	846
075	Randolph	2009	156.9	13.1	19.1	12.20%	16.30%	5.60%	12.20%	17.60%	35.40%	0.80%	0.00%	6	4.30%	62.18%	61.87%	61.90%	59.34%	65.80%	60.64%	58.63%	69.73%	55.04%	64.49%	47.11%	59.74%	57.40%	41.86%	50.60%	37.00%	60.97%	53.81%	57.62%	56.23%	0.9635	224	334	314	342	320	278	313	309	311	325	373	364	331
077	Ritchie	2009	125.1	13.9	17.6	13.70%	24.00%	6.20%	7.50%	7.50%	40.40%	0.70%	0.00%	5	4.50%	73.62%	67.03%	74.19%	69.14%	71.68%	80.53%	66.01%	55.33%	64.86%	67.56%	50.78%	51.56%	68.37%	49.15%	54.71%	50.00%	58.13%	59.37%	64.07%	60.68%	0.9712	100	131	128	114	93	93	111	102	115	130	125	115	134
079	Roane	2009	150.2	13.4	17.4	18.40%	30.90%	3.70%	9.20%	15.20%	22.10%	0.50%	0.00%	1	1.50%	51.21%	48.29%	54.95%	50.74%	53.09%	58.24%	52.08%	55.95%	42.18%	51.04%	35.92%	44.91%	37.83%	40.54%	47.61%	35.32%	50.00%	44.11%	47.46%	48.02%	0.9615	142	174	188	164	203	198	194	197	191	164	195	178	184
081	Summers	2009	106.9	13.9	17.5	12.00%	27.50%	7.00%	9.20%	9.20%	33.80%	1.40%	0.00%	2	7.30%	73.07%	63.46%	60.43%	41.75%	66.05%	50.45%	74.56%	71.92%	66.36%	78.18%	47.11%	68.26%	48.03%	34.10%	52.29%	46.78%	51.02%	44.44%	59.83%	55.41%	0.9581	85	115	103	110	106	91	111	113	113	105	142	118	121
083	Taylor	2009	205.3	15.3	19.9	9.30%	24.90%	5.20%	8.80%	12.40%	39.40%	0.00%	0.00%	1	0.70%	72.67%	71.51%	79.00%	75.00%	50.89%	61.67%	63.21%	70.68%	51.23%	66.66%	55.08%	56.28%	73.37%	49.10%	59.76%	49.40%	60.40%	57.04%	63.30%	62.31%	0.9792	130	224	169	173	173	199	169	170	162	172	187	193	156
084	Tucker	2009	118.6	13.9	16.9	15.20%	18.10%	9.50%	12.40%	13.30%	31.40%	0.00%	0.00%	2	3.80%	60.71%	63.09%	61.64%	58.90%	50.00%	65.85%	62.12%	65.15%	61.53%	71.79%	55.84%	80.51%	58.82%	33.33%	44.87%	28.20%	57.14%	35.16%	56.86%	55.02%	0.9608	65	86	71	67	82	75	82	67	79	79	89	87	90
085	Tyler	2009	134.5	13.6	18.0	11.60%	25.90%	3.40%	11.60%	14.30%	33.30%	0.00%	0.00%	4	5.30%	70.64%	70.64%	82.72%	69.09%	70.43%	68.69%	63.82%	59.57%	71.96%	70.09%	64.86%	72.07%	78.09%	48.57%	63.06%	57.65%	60.00%	50.43%	69.49%	63.05%	0.9768	95	73	121	88	115	111	115	94	109	116	108	117	120
087	Upshur	2009	173.7	13.3	17.4	11.50%	21.30%	7.70%	11.80%	16.60%	30.20%	0.90%	0.00%	8	3.50%	62.59%	65.26%	61.71%	66.91%	54.28%	63.57%	61.66%	70.35%	47.78%	61.43%	53.33%	56.00%	47.60%	42.08%	45.16%	43.36%	57.46%	50.22%	54.25%	57.41%	0.9692	157	287	298	295	267	271	280	259	300	297	349	312	236
089	Wayne	2009	146.9	14.2	15.3	16.60%	26.70%	6.20%	10.50%	12.30%	26.60%	0.60%	0.60%	36	6.40%	67.86%	70.54%	69.84%	68.60%	65.15%	65.51%	55.61%	62.06%	50.18%	60.72%	52.02%	61.21%	56.26%	41.50%	50.72%	46.16%	55.31%	49.41%	58.32%	58.55%	0.9678	337	582	591	549	593	572	545	551	552	564	669	543	542
091	Webster	2009	75.3	13.7	16.9	13.50%	29.00%	2.60%	9.70%	12.30%	32.30%	0.00%	0.60%	2	2.40%	47.52%	53.46%	50.00%	56.97%	63.00%	61.61%	48.24%	53.50%	44.44%	48.14%	51.51%	42.85%	51.69%	38.98%	44.95%	34.86%	46.34%	43.90%	49.64%	47.62%	0.9506	79	106	105	122	98	84	99	117	114	134	124	125	136
092	Wetzel	2009	167.4	13.7	20.3	13.10%	26.50%	6.70%	6.40%	12.70%	34.30%	0.40%	0.00%	3	1.00%	65.32%	56.78%	64.78%	58.49%	68.01%	68.01%	65.21%	70.19%	62.56%	63.12%	56.07%	63.08%	57.07%	52.88%	47.54%	44.60%	51.15%	47.70%	59.70%	58.26%	0.9786	157	208	217	174	192	213	223	206	180	217	240	214	224
094	Wirt	2009	166.0	11.9	12.8	31.30%	26.30%	10.10%	8.10%	8.10%	16.20%	0.00%	0.00%	0	1.40%	39.39%	50.00%	50.66%	40.00%	46.47%	50.70%	58.82%	61.76%	51.89%	62.02%	50.61%	66.66%	71.23%	54.05%	45.12%	41.97%	72.36%	69.73%	54.09%	55.29%	0.9693	41	54	61	42	62	71	75	66	78	81	78	85	80
096	Wood	2009	147.6	14.4	18.2	14.30%	24.70%	9.70%	10.50%	12.00%	28.00%	0.70%	0.10%	12	4.20%	66.46%	63.53%	63.48%	59.60%	67.58%	68.98%	61.81%	65.28%	58.57%	63.16%	57.39%	62.38%	63.02%	48.99%	55.09%	52.84%	59.57%	50.11%	61.52%	59.55%	0.9726	570	966	999	985	990	1006	987	1016	973	1050	1060	1000	966
098	Wyoming	2009	140.3	12.5	18.1	17.70%	22.40%	2.90%	5.30%	14.00%	37.70%	0.00%	0.00%	19	7.50%	63.42%	62.54%	57.28%	58.57%	46.56%	60.89%	56.45%	70.55%	55.45%	65.15%	59.00%	66.55%	70.63%	49.81%	53.17%	49.40%	69.62%	55.27%	58.56%	60.36%	0.9504	195	357	313	293	297	308	336	316	333	299	309	268	263
[truncated: 32 more columns]

## Sheet: 2009-10
County Number	County	Year	Pupil/Administrator Ratio	Pupil/Teacher Ratio	Avg Yrs Experience for Prof Staff	Bachelor's Degree	Bachelor's Degree +15	Master's Degree	Master's Degree +15	Master's Degree +30	Master's Degree +45	Doctorate	Other	Teachers on permit	% Classes Taught by Non-Highly Qualified Tch	Grd3Math	Grd3RLA	Grd4Math	Grd4RLA	Grd5Math	Grd5RLA	Grd6Math	Grd6RLA	Grd7Math	Grd7RLA	Grd8Math	Grd8RLA	Grd9Math	Grd9RLA	Grd10Math	Grd10RLA	Grd11Math	Grd11RLA	OvAllMath	OvAllRLA	Atendence/Daily	EPre.K/EC	EKind.	E1	E2	E3	E4	E5	E6	E7	E8	E9	E10	E11
002	Barbour	2010	150.2	14.0	17.5	11.50%	25.40%	10.50%	11.00%	13.40%	26.30%	1.90%	0.00%	4	3.40%	35.89%	32.69%	27.95%	24.84%	34.06%	32.41%	38.92%	36.52%	39.08%	41.95%	35.91%	43.09%	31.00%	30.50%	33.14%	32.20%	40.10%	28.79%	35.13%	33.66%	0.9721	146	170	163	181	158	162	180	170	175	187	205	187	197
004	Berkeley	2010	169.4	13.7	13.7	24.40%	21.90%	9.90%	9.50%	11.40%	22.40%	0.40%	0.10%	73	9.70%	43.79%	47.17%	41.63%	45.48%	44.01%	45.83%	37.98%	46.24%	38.75%	43.02%	34.33%	44.35%	29.66%	38.17%	34.70%	38.66%	35.07%	33.20%	37.83%	42.68%	0.9761	706	1371	1298	1387	1331	1303	1273	1299	1331	1211	1567	1220	1117
006	Boone	2010	119.0	12.0	15.7	20.40%	29.90%	6.30%	7.70%	10.70%	24.70%	0.20%	0.00%	17	9.10%	47.55%	41.49%	40.24%	37.77%	41.08%	39.87%	36.17%	43.32%	50.14%	46.08%	33.33%	32.35%	41.82%	43.03%	32.77%	39.86%	37.39%	31.68%	40.31%	39.77%	0.9761	277	384	348	325	353	327	336	348	363	338	375	347	271
008	Braxton	2010	127.1	12.4	17.3	17.00%	24.80%	7.80%	8.30%	14.20%	27.10%	0.90%	0.00%	3	7.80%	56.11%	58.27%	35.22%	38.36%	38.46%	28.84%	51.21%	35.36%	54.01%	34.78%	43.15%	34.48%	25.13%	24.21%	38.19%	33.79%	35.58%	24.24%	41.17%	34.11%	0.9571	139	156	167	179	139	159	161	163	134	147	200	165	175
010	Brooke	2010	155.3	13.3	18.9	14.50%	23.40%	4.60%	7.60%	16.80%	32.70%	0.30%	0.00%	3	3.60%	52.50%	45.83%	48.87%	45.48%	44.52%	40.37%	47.67%	36.28%	53.81%	44.91%	43.31%	43.31%	41.21%	39.67%	43.42%	39.47%	47.96%	39.67%	46.83%	41.65%	0.9659	112	246	240	222	233	270	263	248	235	257	319	231	266
012	Cabell	2010	169.7	14.2	16.3	15.70%	23.00%	8.40%	10.30%	10.90%	30.50%	0.40%	0.80%	14	2.70%	45.89%	45.37%	42.40%	38.31%	45.48%	45.15%	36.51%	38.56%	45.80%	49.82%	36.47%	43.79%	34.20%	38.47%	37.65%	41.86%	42.27%	41.09%	40.82%	42.51%	0.9576	660	1035	948	943	958	917	903	943	894	860	996	873	830
014	Calhoun	2010	97.6	12.5	14.8	29.10%	21.40%	5.80%	4.90%	9.70%	29.10%	0.00%	0.00%	1	3.20%	28.40%	31.81%	41.77%	48.10%	18.07%	24.09%	34.72%	19.44%	33.72%	31.03%	17.77%	13.48%	28.37%	25.67%	29.41%	20.58%	33.80%	14.08%	29.25%	25.59%	0.9645	65	65	82	83	84	76	80	74	91	90	77	72	74
016	Clay	2010	130.9	13.0	16.2	13.60%	16.00%	3.60%	7.70%	19.50%	39.10%	0.60%	0.00%	8	8.40%	43.93%	50.00%	42.42%	43.93%	48.97%	42.17%	45.57%	49.65%	43.75%	52.34%	31.29%	31.29%	38.51%	46.25%	48.27%	37.93%	36.09%	34.58%	42.23%	43.15%	0.945	139	149	156	132	133	132	155	152	134	138	157	170	146
018	Doddridge	2010	127.7	12.8	16.6	12.80%	23.90%	7.70%	12.80%	15.40%	25.60%	1.70%	0.00%	3	3.50%	16.47%	32.94%	42.52%	40.22%	29.54%	37.50%	46.37%	31.88%	51.85%	37.03%	34.11%	42.35%	23.14%	42.59%	35.86%	44.56%	32.53%	21.68%	34.06%	37.14%	0.9736	58	80	70	81	81	90	87	71	79	87	111	99	84
020	Fayette	2010	130.5	13.1	18.0	16.90%	25.30%	8.10%	8.40%	11.90%	28.50%	0.70%	0.20%	15	2.70%	31.42%	38.74%	33.26%	30.35%	34.32%	29.21%	38.97%	34.44%	39.84%	35.70%	31.37%	35.86%	24.76%	34.28%	30.29%	35.69%	27.33%	31.01%	32.45%	34.00%	0.9531	154	516	517	498	519	511	484	511	531	538	544	489	495
022	Gilmer	2010	93.9	14.1	17.2	25.30%	31.00%	12.60%	6.90%	11.50%	12.60%	0.00%	0.00%	1	0.90%	41.53%	35.38%	56.92%	44.61%	46.87%	34.37%	41.09%	43.83%	47.14%	40.00%	42.85%	51.94%	38.35%	45.20%	35.29%	42.02%	54.09%	29.03%	44.64%	41.10%	0.9559	65	68	50	61	66	62	65	73	73	80	77	69	68
024	Grant	2010	148.8	13.9	15.0	19.00%	23.80%	11.30%	9.50%	0.00%	0.00%	1.80%	34.50%	9	12.60%	44.44%	39.25%	46.49%	43.31%	38.73%	43.66%	41.05%	43.04%	46.15%	23.71%	40.27%	33.33%	41.17%	30.14%	37.68%	36.95%	48.69%	36.52%	42.70%	36.65%	0.9766	88	135	149	126	132	155	150	151	158	153	140	142	124
026	Greenbrier	2010	190.8	13.8	17.0	19.70%	24.70%	8.80%	7.10%	11.20%	27.70%	0.60%	0.20%	8	2.00%	48.02%	43.00%	40.60%	46.95%	51.30%	52.09%	44.73%	44.61%	43.32%	42.50%	37.34%	42.82%	37.00%	48.28%	47.26%	45.35%	44.63%	45.50%	43.69%	45.72%	0.9711	288	395	367	390	386	396	381	386	372	386	434	384	372
028	Hampshire	2010	184.2	15.2	14.6	16.20%	26.40%	12.00%	11.60%	12.70%	20.40%	0.70%	0.00%	6	4.40%	30.52%	37.34%	28.81%	27.79%	43.13%	38.03%	46.31%	38.93%	39.37%	29.72%	36.56%	29.85%	24.24%	38.00%	25.49%	31.34%	31.16%	29.43%	33.78%	33.31%	0.9668	163	245	268	227	257	302	255	249	292	279	331	293	256
029	Hancock	2010	156.7	14.4	17.9	10.50%	25.50%	7.40%	7.60%	10.20%	38.50%	0.30%	0.00%	1	0.40%	52.73%	43.87%	37.57%	44.26%	47.72%	40.25%	41.83%	42.15%	50.53%	43.06%	44.50%	47.60%	44.08%	38.87%	51.86%	48.88%	54.04%	43.82%	46.83%	43.58%	0.9357	196	342	323	336	309	310	309	312	276	361	381	318	260
031	Hardy	2010	190.4	15.8	16.9	8.40%	21.90%	7.30%	14.00%	15.70%	32.00%	0.60%	0.00%	3	1.80%	33.33%	35.00%	42.85%	27.85%	36.58%	25.60%	37.50%	40.57%	41.42%	49.40%	41.31%	53.29%	52.80%	37.07%	39.18%	37.16%	66.44%	35.57%	43.23%	38.18%	0.974	119	183	177	165	181	146	164	168	177	173	196	152	148
033	Harrison	2010	121.5	14.8	18.1	12.10%	18.10%	10.90%	10.00%	15.60%	32.50%	0.60%	0.10%	0	2.70%	55.42%	52.41%	43.76%	41.52%	49.01%	51.76%	42.17%	49.25%	49.93%	47.15%	35.43%	45.61%	33.62%	41.18%	42.71%	43.72%	50.71%	39.82%	44.41%	45.77%	0.9677	651	833	781	746	786	819	773	830	780	782	1077	877	801
035	Jackson	2010	148.3	14.0	16.7	11.50%	23.60%	7.00%	14.20%	14.80%	28.50%	0.40%	0.00%	9	2.40%	39.52%	39.89%	44.31%	39.66%	37.53%	44.66%	42.40%	41.33%	48.64%	42.93%	35.09%	40.78%	35.62%	41.31%	45.02%	49.21%	42.12%	36.33%	41.13%	41.91%	0.9668	288	352	350	375	375	358	363	380	363	361	415	410	328
037	Jefferson	2010	161.6	14.0	13.9	25.70%	24.70%	10.80%	5.50%	11.60%	15.90%	0.90%	4.80%	38	11.10%	51.71%	48.42%	46.81%	40.44%	47.11%	44.30%	47.52%	48.31%	51.81%	50.18%	39.93%	47.10%	42.94%	48.48%	38.85%	45.81%	39.74%	39.37%	45.28%	45.85%	0.9853	256	692	688	734	682	686	635	622	573	654	632	607	596
039	Kanawha	2010	158.2	14.3	17.1	16.10%	25.60%	5.10%	9.10%	13.10%	30.00%	0.80%	0.20%	54	7.30%	42.52%	46.41%	46.90%	43.00%	49.10%	46.39%	45.01%	46.89%	50.80%	47.86%	39.18%	43.98%	32.26%	38.59%	39.50%	42.80%	41.47%	35.34%	43.02%	43.67%	0.9627	1261	2212	2227	2206	2071	2118	2105	2175	2103	2089	2470	1940	1734
041	Lewis	2010	147.1	14.0	18.5	13.70%	22.00%	7.90%	10.60%	14.10%	30.00%	1.30%	0.40%	2	1.10%	35.97%	39.68%	32.41%	33.87%	34.46%	36.72%	40.10%	35.93%	39.28%	38.26%	34.48%	40.46%	34.66%	36.88%	33.33%	25.34%	31.38%	21.92%	35.13%	34.21%	0.9529	149	156	207	178	195	183	175	190	193	177	231	228	202
043	Lincoln	2010	142.2	12.7	16.9	16.80%	27.30%	5.30%	8.70%	9.00%	32.60%	0.30%	0.00%	16	23.70%	44.12%	40.08%	38.17%	33.10%	38.28%	31.25%	40.64%	37.41%	36.72%	30.18%	28.01%	25.19%	24.59%	24.38%	29.09%	34.24%	26.43%	19.29%	34.53%	31.04%	0.9663	219	310	304	269	245	296	260	282	287	261	271	237	185
045	Logan	2010	141.3	13.9	16.6	22.80%	24.70%	6.30%	4.40%	7.60%	34.00%	0.00%	0.20%	28	9.60%	40.38%	43.80%	36.44%	40.77%	38.87%	43.93%	41.00%	37.67%	34.30%	40.33%	25.93%	32.70%	30.07%	35.81%	30.20%	38.42%	37.94%	33.65%	34.86%	38.57%	0.9559	311	497	449	482	471	448	464	440	476	490	529	494	457
047	Marion	2010	183.2	13.4	17.5	13.10%	19.10%	12.10%	10.70%	13.80%	30.80%	0.30%	0.00%	11	1.90%	52.57%	51.54%	51.83%	42.66%	46.94%	44.32%	52.50%	43.52%	49.65%	42.30%	47.72%	47.44%	44.27%	51.45%	43.81%	44.26%	51.30%	43.36%	48.99%	45.67%	0.9583	397	623	594	585	576	603	585	582	576	552	640	610	607
048	Marshall	2010	162.3	14.2	19.3	13.10%	15.00%	8.60%	11.60%	12.30%	38.70%	0.70%	0.00%	0	0.90%	46.72%	42.45%	36.49%	37.35%	41.69%	40.48%	44.35%	35.59%	44.50%	39.59%	35.58%	45.23%	33.33%	42.77%	45.32%	42.03%	40.11%	34.65%	40.91%	39.99%	0.974	250	334	320	346	350	350	327	353	343	335	375	390	374
049	Mason	2010	142.7	13.4	16.1	19.20%	22.30%	7.30%	11.50%	9.20%	29.70%	0.80%	0.00%	15	8.90%	36.89%	36.56%	41.69%	32.60%	43.04%	43.04%	45.20%	39.93%	46.77%	37.74%	28.90%	33.92%	37.02%	38.17%	36.97%	35.36%	45.45%	36.75%	40.01%	37.09%	0.9672	260	353	274	312	316	312	307	314	319	335	326	341	277
051	Mercer	2010	179.6	14.5	17.3	17.70%	25.00%	5.10%	9.00%	13.00%	28.60%	0.90%	0.70%	20	5.70%	32.07%	35.99%	38.82%	36.61%	40.00%	38.36%	42.48%	35.92%	44.05%	39.12%	33.38%	41.01%	38.99%	34.50%	34.36%	41.80%	38.79%	31.55%	38.21%	37.19%	0.9555	506	696	735	734	690	737	657	726	730	693	869	634	601
053	Mineral	2010	145.0	13.8	17.7	10.00%	24.80%	6.60%	11.80%	15.60%	30.90%	0.30%	0.00%	0	0.00%	52.17%	52.66%	35.48%	40.46%	40.12%	30.48%	38.48%	30.47%	55.52%	39.74%	43.29%	37.24%	40.18%	33.64%	48.49%	46.82%	50.48%	22.58%	44.79%	37.06%	0.9799	275	339	298	321	309	338	334	304	321	302	336	316	323
054	Mingo	2010	118.7	13.0	16.0	27.50%	19.30%	5.40%	5.60%	9.20%	32.20%	0.20%	0.50%	17	8.60%	33.82%	37.64%	42.04%	40.16%	40.93%	34.06%	47.65%	42.56%	43.70%	33.22%	29.18%	30.19%	30.62%	32.39%	23.54%	35.92%	27.37%	31.46%	35.63%	35.43%	0.9389	252	362	362	378	347	373	326	300	319	314	347	333	303
056	Monongalia	2010	174.3	14.4	15.9	7.80%	16.70%	11.70%	12.10%	17.20%	33.10%	1.40%	0.00%	2	3.20%	56.03%	51.27%	52.50%	48.75%	53.95%	56.51%	56.90%	52.59%	52.16%	54.26%	48.57%	52.24%	47.88%	51.32%	50.00%	55.88%	52.07%	46.09%	52.19%	52.13%	0.9714	527	820	760	734	783	721	753	730	747	733	935	793	735
057	Monroe	2010	162.1	13.1	13.7	23.40%	28.00%	6.30%	9.70%	13.70%	18.30%	0.60%	0.00%	5	15.80%	45.39%	40.42%	33.57%	25.71%	32.23%	40.78%	45.45%	30.76%	48.41%	46.03%	31.88%	34.78%	27.73%	48.17%	41.17%	60.64%	38.68%	39.41%	38.20%	40.89%	0.9567	106	138	129	144	142	140	154	144	128	137	144	165	148
058	Morgan	2010	130.8	14.2	12.6	24.80%	20.40%	19.00%	8.00%	13.30%	13.30%	1.30%	0.00%	7	10.40%	39.65%	44.25%	34.13%	32.21%	38.50%	31.60%	29.95%	30.91%	51.96%	34.80%	29.04%	32.38%	39.33%	44.49%	41.53%	44.84%	36.30%	33.92%	37.74%	36.55%	0.9656	133	161	183	190	176	206	178	208	205	217	243	190	203
060	Mcdowell	2010	107.0	13.2	18.8	22.00%	22.90%	4.30%	4.60%	13.90%	30.10%	0.30%	1.70%	15	8.20%	20.08%	21.72%	33.95%	26.86%	41.00%	32.49%	34.56%	28.80%	30.00%	27.69%	27.02%	17.64%	27.81%	23.39%	21.33%	23.10%	29.85%	21.42%	29.71%	24.95%	0.9293	211	295	271	286	252	275	279	247	269	270	282	270	233
062	Nicholas	2010	120.4	13.1	17.6	15.90%	21.60%	6.30%	10.40%	11.50%	33.70%	0.30%	0.30%	7	2.70%	43.32%	39.35%	45.23%	41.83%	53.33%	43.50%	54.45%	43.15%	46.68%	31.78%	38.38%	35.56%	29.60%	32.73%	29.73%	37.17%	40.21%	30.03%	42.34%	37.24%	0.9726	167	306	305	291	284	292	283	290	306	289	298	326	313
064	Ohio	2010	150.4	14.0	17.2	14.60%	21.60%	9.90%	11.20%	14.00%	27.70%	1.10%	0.00%	0	0.40%	62.14%	61.86%	56.06%	54.62%	54.01%	53.18%	53.60%	57.84%	56.91%	52.03%	49.87%	52.61%	39.08%	51.39%	47.91%	51.16%	50.28%	46.41%	52.01%	53.45%	0.9843	297	393	375	361	356	351	366	383	375	398	424	415	392
066	Pendleton	2010	124.1	11.8	18.0	15.90%	27.10%	13.10%	8.40%	6.50%	29.00%	0.00%	0.00%	4	8.10%	41.79%	43.28%	37.31%	23.88%	41.97%	29.62%	40.90%	42.04%	47.61%	33.33%	30.43%	27.17%	63.76%	38.57%	45.07%	42.85%	53.73%	47.76%	44.06%	36.24%	0.9774	71	71	93	74	66	74	80	86	66	96	73	80	70
067	Pleasants	2010	110.5	12.1	18.3	13.70%	21.40%	6.90%	10.70%	9.90%	35.90%	1.50%	0.00%	0	1.20%	32.95%	48.86%	40.59%	35.64%	33.72%	43.02%	35.05%	36.08%	43.18%	32.95%	34.51%	33.62%	22.60%	41.73%	47.52%	55.44%	48.45%	42.26%	37.35%	40.97%	0.9759	61	82	78	80	92	101	89	97	86	111	116	102	101
069	Pocahontas	2010	139.3	13.2	16.3	17.40%	30.40%	8.70%	3.50%	0.00%	0.00%	1.70%	38.30%	4	7.30%	29.06%	34.11%	39.53%	38.37%	29.47%	32.97%	53.08%	50.61%	43.33%	35.55%	44.44%	50.00%	39.72%	42.46%	35.71%	31.32%	37.03%	33.33%	38.90%	38.66%	0.9706	65	89	82	87	84	88	93	79	92	89	96	90	86
070	Preston	2010	159.4	13.5	17.4	14.10%	23.50%	11.60%	9.40%	13.40%	26.00%	1.20%	0.70%	23	11.70%	35.04%	38.90%	33.33%	35.11%	46.17%	47.09%	41.15%	37.50%	48.97%	40.52%	36.47%	37.64%	28.49%	29.64%	34.75%	39.34%	31.89%	25.26%	37.40%	36.84%	0.9795	238	379	344	329	308	341	326	329	344	345	399	337	312
072	Putnam	2010	162.8	14.1	17.0	10.80%	24.30%	7.00%	10.90%	14.00%	32.40%	0.50%	0.00%	12	3.20%	61.33%	63.31%	51.79%	54.00%	62.15%	58.37%	59.30%	56.28%	71.62%	58.00%	63.55%	60.22%	57.78%	54.77%	55.94%	58.15%	56.01%	49.39%	59.94%	57.04%	0.9793	360	757	694	703	710	714	719	718	657	710	848	663	631
074	Raleigh	2010	148.5	15.0	16.7	13.90%	28.00%	6.40%	8.50%	11.60%	31.10%	0.50%	0.00%	36	7.60%	48.37%	42.01%	45.93%	46.51%	51.40%	47.06%	45.64%	46.07%	42.70%	43.50%	38.64%	46.23%	39.22%	45.95%	37.22%	53.79%	41.37%	43.17%	43.53%	46.01%	0.9599	667	901	931	1003	908	953	856	941	877	836	909	880	831
075	Randolph	2010	153.0	12.6	18.7	12.30%	18.80%	6.00%	10.70%	16.80%	34.30%	1.00%	0.00%	4	2.70%	43.65%	39.82%	45.48%	42.58%	46.71%	46.71%	38.98%	39.66%	46.86%	43.56%	29.29%	41.01%	30.40%	33.52%	38.81%	34.96%	44.21%	32.98%	40.35%	39.34%	0.965	229	346	325	301	340	321	265	306	307	298	379	317	300
077	Ritchie	2010	139.0	14.3	16.1	15.30%	20.40%	8.00%	6.60%	10.20%	38.70%	0.70%	0.00%	6	11.50%	57.26%	53.84%	53.76%	33.33%	46.87%	38.54%	45.61%	47.36%	40.56%	34.57%	31.13%	35.84%	28.77%	34.53%	37.27%	40.90%	37.25%	29.41%	41.60%	38.92%	0.9683	126	122	127	124	120	94	96	117	103	111	143	109	103
079	Roane	2010	156.7	13.7	16.7	17.70%	31.10%	4.80%	5.70%	18.20%	21.10%	1.40%	0.00%	4	2.10%	26.99%	28.22%	36.27%	33.82%	36.22%	31.12%	38.07%	27.04%	36.59%	39.17%	33.67%	36.26%	23.83%	25.73%	34.39%	36.07%	38.00%	27.81%	33.94%	31.85%	0.9609	127	205	181	189	169	209	200	201	192	190	189	172	161
081	Summers	2010	153.8	14.7	18.3	11.50%	29.20%	7.70%	8.50%	7.70%	33.80%	1.50%	0.00%	1	1.70%	37.83%	41.44%	42.20%	30.27%	55.31%	34.04%	38.53%	42.59%	49.09%	33.33%	42.72%	41.81%	22.01%	28.82%	27.82%	33.91%	38.23%	38.23%	39.00%	36.04%	0.9609	108	115	114	109	105	107	98	108	115	111	120	124	105
083	Taylor	2010	171.1	15.6	19.2	7.20%	23.20%	8.20%	10.30%	13.40%	37.60%	0.00%	0.00%	0	5.30%	48.23%	38.82%	62.13%	55.02%	41.36%	39.79%	36.36%	42.42%	46.77%	37.09%	41.50%	40.50%	31.76%	37.05%	37.33%	40.93%	53.06%	43.24%	44.26%	41.56%	0.9783	124	212	197	171	168	172	194	169	186	162	194	166	165
084	Tucker	2010	130.8	13.3	16.5	14.40%	16.50%	11.30%	14.40%	12.40%	30.90%	0.00%	0.00%	1	3.80%	45.31%	37.50%	38.55%	32.53%	34.72%	38.88%	35.71%	39.28%	47.05%	47.05%	28.20%	38.46%	36.36%	53.94%	41.17%	35.71%	44.87%	26.92%	38.89%	38.71%	0.9621	63	75	86	70	63	83	73	81	69	82	79	93	80
085	Tyler	2010	137.9	13.4	17.5	14.10%	25.20%	3.70%	11.90%	14.10%	31.10%	0.00%	0.00%	5	5.00%	49.43%	44.94%	41.81%	40.00%	57.40%	47.22%	48.67%	46.90%	40.62%	29.16%	41.66%	50.00%	47.89%	43.69%	44.11%	40.19%	58.71%	45.87%	47.90%	43.29%	0.9726	85	104	74	116	92	113	113	116	104	107	124	107	112
087	Upshur	2010	171.3	13.0	17.1	12.60%	19.50%	10.20%	10.80%	17.40%	29.00%	0.60%	0.00%	6	6.70%	39.60%	43.56%	39.77%	43.56%	43.79%	46.71%	39.41%	46.18%	48.41%	43.42%	33.79%	39.44%	31.34%	38.75%	27.86%	40.15%	41.59%	39.20%	38.15%	42.31%	0.9733	172	296	269	292	298	263	271	276	260	289	359	285	269
089	Wayne	2010	146.6	13.5	14.7	19.00%	25.50%	6.80%	11.10%	13.60%	22.90%	0.50%	0.60%	44	8.80%	46.69%	50.46%	45.79%	41.50%	47.40%	42.31%	40.03%	42.32%	43.01%	35.07%	37.24%	43.85%	29.56%	36.14%	35.81%	41.36%	39.31%	37.01%	40.60%	41.17%	0.9671	327	567	548	565	543	579	580	577	538	549	652	547	472
091	Webster	2010	136.8	12.1	15.7	21.40%	31.00%	4.80%	6.90%	9.00%	26.90%	0.00%	0.00%	4	7.40%	42.50%	52.50%	29.00%	27.72%	35.71%	39.28%	58.25%	54.80%	40.51%	34.78%	36.93%	34.23%	25.60%	35.93%	30.76%	34.48%	27.00%	27.00%	36.16%	37.99%	0.9296	102	110	104	111	118	103	85	104	116	116	135	123	116
092	Wetzel	2010	159.1	13.3	19.5	13.00%	25.20%	7.30%	5.70%	12.60%	35.90%	0.40%	0.00%	5	1.30%	42.04%	37.50%	37.56%	28.93%	47.36%	43.26%	45.70%	48.41%	50.00%	45.93%	37.29%	43.01%	38.60%	43.51%	37.50%	41.86%	29.85%	28.85%	40.76%	40.34%	0.9802	138	232	192	212	177	196	210	223	208	186	236	219	214
094	Wirt	2010	141.2	11.9	13.2	27.70%	21.30%	14.90%	11.70%	8.50%	16.00%	0.00%	0.00%	1	2.70%	29.16%	29.16%	35.13%	28.37%	45.20%	50.68%	45.94%	47.29%	49.25%	47.05%	41.02%	48.71%	44.30%	36.70%	45.83%	52.77%	37.80%	32.92%	41.88%	41.82%	0.9678	49	62	57	64	44	71	72	76	67	83	81	80	84
096	Wood	2010	145.1	14.4	17.8	15.90%	24.30%	9.80%	10.70%	11.90%	26.80%	0.50%	0.00%	17	5.40%	46.78%	45.02%	43.19%	38.99%	46.64%	44.70%	45.41%	45.31%	50.04%	47.06%	36.97%	44.75%	39.38%	44.04%	40.86%	50.44%	44.66%	40.48%	43.85%	44.54%	0.9751	685	981	966	974	958	979	1023	1011	1028	947	1108	972	937
098	Wyoming	2010	142.8	12.8	18.2	18.50%	22.00%	2.70%	5.90%	15.00%	35.90%	0.00%	0.00%	14	4.30%	44.96%	41.94%	36.94%	37.62%	36.44%	40.18%	34.93%	45.18%	54.30%	58.60%	37.20%	52.61%	48.99%		38.29%	48.29%	36.18%	29.06%	40.90%	45.45%	0.9556	187	328	333	295	296	297	323	340	312	344	321	252	272
[truncated: 32 more columns]

## Sheet: 2010-11
County Number	County	Year	Pupil/Administrator Ratio	Pupil/Teacher Ratio	Avg Yrs Experience for Prof Staff	Bachelor's Degree	Bachelor's Degree +15	Master's Degree	Master's Degree +15	Master's Degree +30	Master's Degree +45	Doctorate	Other	Teachers on permit	% Classes Taught by Non-Highly Qualified Tch	Grd3Math	Grd3RLA	Grd4Math	Grd4RLA	Grd5Math	Grd5RLA	Grd6Math	Grd6RLA	Grd7Math	Grd7RLA	Grd8Math	Grd8RLA	Grd9Math	Grd9RLA	Grd10Math	Grd10RLA	Grd11Math	Grd11RLA	OvAllMath	OvAllRLA	Atendence/Daily	EPre.K/EC	EKind.	E1	E2	E3	E4	E5	E6	E7	E8	E9	E10	E11
002	Barbour	2011	156.4	14.3	16.7	13.50%	25.10%	11.60%	10.10%	12.60%	25.60%	1.40%	0.00%	6	6.70%	23.86%	22.15%	38.18%	35.15%	29.69%	32.12%	25.66%	41.17%	34.33%	34.33%	31.54%	41.66%	39.66%	43.57%	36.41%	30.76%	36.07%	27.84%	32.77%	34.38%	0.9718	155	194	174	170	176	163	168	190	164	174	184	212	179
004	Berkeley	2011	165.5	13.7	13.8	24.00%	22.40%	10.20%	9.50%	11.20%	22.20%	0.40%	0.10%	61	13.80%	38.29%	43.32%	44.48%	48.22%	41.89%	43.58%	40.20%	48.31%	39.34%	49.08%	37.18%	48.66%	32.38%	43.54%	39.31%	45.03%	44.49%	41.41%	39.65%	45.76%	0.9796	802	1389	1368	1284	1386	1353	1293	1293	1305	1314	1450	1246	1186
006	Boone	2011	118.4	11.5	15.6	21.90%	28.30%	5.70%	8.80%	10.90%	24.20%	0.20%	0.00%	22	20.10%	32.06%	38.73%	47.68%	53.17%	47.05%	45.20%	41.01%	45.18%	42.55%	49.69%	40.97%	40.40%	39.45%	40.48%	35.15%	41.09%	45.41%	41.28%	41.31%	44.06%	0.9444	266	351	358	344	313	343	323	334	340	355	355	322	293
008	Braxton	2011	130.8	12.4	16.7	17.60%	25.00%	8.80%	9.30%	13.00%	25.00%	1.40%	0.00%	1	1.40%	37.22%	35.00%	53.33%	47.40%	41.17%	38.56%	43.87%	38.06%	42.07%	37.57%	43.16%	38.84%	41.09%	39.72%	36.07%	35.66%	40.27%	38.62%	41.77%	38.61%	0.9579	134	162	156	172	174	141	157	156	167	143	168	172	153
010	Brooke	2011	155.2	13.7	18.9	14.30%	23.80%	5.10%	7.80%	17.00%	31.30%	0.70%	0.00%	1	1.80%	51.52%	54.82%	51.06%	49.14%	43.52%	39.76%	43.96%	32.55%	48.97%	47.73%	42.19%	45.99%	50.59%	44.44%	49.07%	47.38%	42.67%	35.62%	47.05%	44.04%	0.961	111	239	243	238	224	242	261	264	244	241	277	281	244
012	Cabell	2011	177.4	14.1	15.8	16.60%	23.50%	8.60%	10.80%	10.90%	28.90%	0.40%	0.40%	5	5.20%	41.53%	49.40%	42.78%	46.00%	44.63%	45.49%	37.98%	46.65%	42.20%	53.40%	39.65%	51.48%	38.35%	52.92%	46.12%	49.69%	47.92%	53.22%	42.21%	49.68%	0.9624	741	971	996	948	934	982	938	934	944	888	940	887	820
014	Calhoun	2011	87.2	12.0	13.8	32.40%	16.70%	8.80%	6.90%	8.80%	26.50%	0.00%	0.00%	2	9.00%	45.45%	35.22%	25.58%	27.90%	35.36%	37.80%	46.15%	34.61%	21.05%	15.78%	25.00%	35.22%	19.54%	24.13%	30.26%	22.36%	26.86%	13.23%	30.63%	27.84%	0.9685	76	98	65	81	85	86	79	80	80	86	90	78	71
016	Clay	2011	179.2	12.8	15.4	16.10%	16.70%	4.80%	6.00%	17.30%	38.10%	1.20%	0.00%	6	7.80%	48.46%	59.23%	46.61%	42.85%	44.44%	45.18%	46.10%	50.32%	43.04%	50.99%	39.68%	44.44%	28.34%	29.92%	47.76%	46.26%	42.22%	42.22%	43.10%	45.91%	0.9495	154	139	145	157	132	137	132	159	153	137	141	160	182
018	Doddridge	2011	101.3	12.4	15.5	12.80%	29.10%	6.80%	11.10%	15.40%	23.10%	1.70%	0.00%	5	5.90%	30.76%	34.61%	44.31%	38.63%	32.55%	33.72%	55.05%	44.94%	57.14%	61.03%	42.16%	46.98%	34.88%	48.83%	30.09%	51.45%	39.28%	40.00%	40.43%	44.51%	0.9783	55	85	81	66	79	91	89	89	76	84	95	103	89
020	Fayette	2011	147.3	12.6	17.0	19.00%	23.30%	9.50%	9.40%	11.00%	27.10%	0.50%	0.20%	21	4.90%	28.25%	35.87%	40.85%	40.93%	26.33%	35.52%	34.37%	39.21%	30.15%	38.93%	32.71%	39.67%	27.14%	37.70%	34.73%	39.95%	29.80%	34.56%	31.62%	38.11%	0.959	262	505	499	488	500	540	494	487	541	503	601	501	444
022	Gilmer	2011	85.6	13.8	15.3	26.40%	27.50%	14.30%	7.70%	0.00%	1.10%	0.00%	23.10%	1	1.80%	55.73%	50.81%	52.38%	46.03%	55.88%	60.29%	51.38%	48.61%	45.33%	54.66%	39.43%	40.84%	34.61%	53.84%	32.39%	49.29%	36.92%	26.98%	44.55%	48.23%	0.982	69	67	67	48	62	66	67	71	71	75	78	71	70
024	Grant	2011	118.8	13.6	14.4	16.00%	23.50%	14.80%	9.30%	7.40%	24.10%	1.90%	3.10%	5	4.30%	31.09%	34.45%	46.51%	39.53%	48.36%	43.79%	44.66%	52.66%	41.89%	43.91%	39.47%	35.52%	37.68%	37.68%	39.69%	38.16%	35.07%	37.31%	40.74%	40.59%	0.9805	86	124	141	133	123	133	157	151	151	151	153	136	136
026	Greenbrier	2011	151.2	13.5	15.6	24.80%	22.10%	8.60%	7.20%	11.60%	24.80%	0.60%	0.20%	6	2.40%	41.97%	53.74%	45.24%	50.25%	53.80%	58.88%	45.75%	48.50%	49.86%	51.57%	32.37%	39.94%	38.25%	44.79%	43.76%	57.61%	45.93%	45.09%	44.09%	50.00%	0.98	257	383	389	343	377	390	391	400	393	391	433	374	366
028	Hampshire	2011	169.4	15.1	14.2	17.60%	25.00%	8.80%	13.70%	14.80%	19.40%	0.70%	0.00%	8	6.50%	34.48%	31.89%	39.84%	29.88%	45.16%	39.54%	49.19%	44.53%	42.40%	47.38%	34.49%	39.51%	22.64%	33.20%	26.08%	35.14%	28.63%	29.26%	35.93%	36.81%	0.9738	164	239	230	267	228	252	305	254	249	292	281	320	269
029	Hancock	2011	149.5	14.1	16.6	12.30%	23.70%	8.90%	8.90%	11.20%	34.60%	0.30%	0.00%	0	0.00%	52.74%	51.52%	51.07%	53.23%	43.26%	47.02%	48.52%	48.52%	47.02%	46.70%	42.95%	48.59%	48.38%	46.76%	50.00%	45.17%	52.70%	47.08%	48.53%	48.34%	0.9366	198	342	337	318	331	321	318	301	315	292	390	312	278
031	Hardy	2011	144.9	15.9	16.8	7.30%	22.60%	9.00%	13.60%	14.10%	32.80%	0.60%	0.00%	2	0.90%	36.87%	32.50%	29.83%	33.70%	30.28%	28.87%	40.12%	33.12%	35.79%	51.13%	45.25%	50.83%	59.06%	46.78%	52.83%	47.46%	67.39%	41.00%	43.81%	40.94%	0.9785	116	189	171	180	158	184	142	164	178	174	181	168	144
033	Harrison	2011	131.1	14.1	17.0	13.50%	17.30%	12.20%	9.80%	15.40%	30.40%	0.80%	0.70%	0	7.90%	47.15%	48.61%	51.78%	52.11%	47.12%	52.75%	46.02%	56.02%	49.81%	59.43%	40.33%	53.45%	35.84%	48.57%	47.70%	51.53%	49.92%	51.42%	46.04%	52.68%	0.9734	618	880	822	777	770	768	822	788	809	790	934	870	763
035	Jackson	2011	148.2	14.1	17.0	11.40%	23.30%	7.50%	12.10%	15.80%	29.50%	0.50%	0.00%	9	13.90%	38.97%	44.89%	32.46%	39.00%	43.29%	46.49%	45.28%	44.08%	40.32%	58.06%	46.96%	55.67%	36.99%	55.31%	49.19%	49.51%	46.38%	54.16%	42.03%	49.67%	0.9596	287	379	365	346	366	386	358	371	374	374	409	337	372
037	Jefferson	2011	187.9	14.1	14.0	25.40%	24.30%	11.60%	5.50%	9.90%	17.70%	0.90%	4.70%	33	18.40%	39.45%	52.87%	51.12%	46.13%	46.81%	51.66%	45.28%	51.06%	46.76%	54.10%	45.75%	53.24%	42.79%	51.30%	51.51%	55.79%	48.78%	44.67%	46.31%	51.22%	0.9898	287	667	765	639	731	716	691	666	642	564	714	636	582
039	Kanawha	2011	164.8	14.5	17.0	15.30%	25.30%	6.90%	8.90%	12.80%	29.60%	0.90%	0.30%	56	13.60%	42.23%	49.04%	49.85%	52.16%	49.75%	52.15%	50.50%	55.99%	48.14%	56.10%	42.73%	53.92%	36.72%	51.33%	43.55%	50.69%	47.31%	50.02%	45.59%	52.44%	0.9693	1400	2086	2195	2112	2171	2029	2109	2113	2185	2136	2297	2100	1820
041	Lewis	2011	136.6	13.7	18.2	13.60%	21.90%	11.00%	11.00%	14.00%	27.20%	0.90%	0.40%	4	1.80%	35.02%	40.90%	43.61%	40.42%	40.22%	35.75%	46.10%	42.51%	40.00%	49.23%	39.24%	46.23%	26.17%	32.29%	37.01%	33.33%	31.41%	20.94%	37.51%	37.83%	0.9547	151	179	152	202	181	190	178	170	195	189	198	222	207
043	Lincoln	2011	127.6	12.6	15.6	19.30%	26.30%	6.10%	8.30%	10.40%	29.10%	0.60%	0.00%	24	12.40%	43.01%	45.28%	44.44%	34.97%	38.30%	38.64%	36.88%	37.26%	37.72%	44.48%	37.63%	50.18%	17.67%	29.74%	24.27%	34.14%	30.05%	31.89%	35.10%	39.10%	0.9728	237	313	290	296	273	246	299	271	290	273	257	231	220
045	Logan	2011	134.8	13.7	16.4	22.90%	26.50%	5.30%	5.30%	7.60%	32.20%	0.00%	0.20%	31	11.00%	38.26%	46.82%	46.63%	52.06%	37.27%	40.84%	38.61%	50.97%	35.48%	48.38%	30.06%	45.08%	24.66%	32.81%	30.24%	41.85%	33.66%	39.65%	34.83%	44.17%	0.9682	324	455	481	461	478	472	460	464	437	487	540	534	430
047	Marion	2011	195.4	13.4	16.9	13.50%	19.10%	12.00%	11.30%	14.20%	29.70%	0.30%	0.00%	10	1.70%	51.62%	55.91%	51.29%	54.04%	50.57%	47.43%	48.92%	51.07%	46.70%	54.51%	42.83%	49.91%	51.43%	54.23%	48.68%	53.48%	53.18%	53.09%	49.44%	52.60%	0.9653	462	589	623	596	590	592	610	567	590	569	586	583	547
048	Marshall	2011	160.4	13.9	17.3	16.60%	16.30%	9.80%	11.50%	11.00%	33.90%	1.00%	0.00%	2	3.30%	39.51%	42.24%	40.17%	49.28%	48.03%	46.91%	37.34%	50.92%	32.75%	45.40%	33.23%	43.56%	37.26%	44.72%	38.52%	35.21%	39.61%	32.68%	38.54%	43.32%	0.976	248	368	311	317	336	359	363	341	351	347	334	366	366
049	Mason	2011	160.4	14.1	16.0	17.50%	24.20%	7.20%	12.50%	9.70%	28.40%	0.30%	0.00%	15	7.50%	37.54%	37.88%	42.81%	42.18%	37.53%	37.85%	46.84%	43.52%	43.43%	42.81%	43.32%	46.73%	30.34%	43.65%	39.74%	42.58%	44.24%	44.64%	40.56%	42.41%	0.9716	302	322	338	285	309	317	325	307	327	307	341	334	307
051	Mercer	2011	218.6	14.3	17.0	17.20%	25.90%	5.60%	9.10%	12.60%	28.10%	0.90%	0.70%	14	5.60%	35.56%	38.71%	41.70%	43.43%	45.01%	42.97%	51.86%	49.53%	44.14%	45.09%	38.15%	45.31%	46.65%	42.77%	36.67%	42.33%	39.62%	36.62%	42.17%	43.07%	0.9551	483	732	694	697	737	701	742	645	749	729	815	707	572
053	Mineral	2011	137.4	13.9	17.6	9.40%	25.10%	6.30%	11.50%	14.40%	33.00%	0.30%	0.00%	0	0.50%	44.23%	50.96%	44.81%	54.33%	45.70%	39.87%	50.61%	50.15%	42.42%	46.80%	46.35%	51.32%	46.10%	41.55%	44.05%	49.65%	55.18%	47.31%	46.64%	47.93%	0.9844	251	340	318	293	319	301	337	327	304	313	334	301	315
054	Mingo	2011	112.9	12.8	15.3	28.00%	18.80%	7.80%	6.40%	8.00%	30.80%	0.20%	0.00%	13	20.70%	41.27%	44.32%	32.24%	42.60%	38.63%	38.63%	36.39%	31.37%	35.47%	43.53%	32.73%	33.69%	23.52%	31.37%	34.85%	36.93%	27.27%	33.94%	33.90%	37.65%	0.9654	282	364	346	351	362	344	374	309	303	297	333	326	299
056	Monongalia	2011	187.9	14.6	15.8	7.30%	17.10%	13.50%	11.60%	17.90%	31.20%	1.50%	0.00%	5	7.40%	44.25%	46.25%	53.13%	50.96%	50.47%	54.64%	57.90%	62.06%	55.68%	59.01%	49.40%	60.50%	50.77%	53.86%	58.26%	59.06%	61.61%	52.88%	53.43%	55.48%	0.9774	612	801	830	766	758	778	729	753	760	759	857	837	748
057	Monroe	2011	160.1	14.3	14.2	24.10%	27.70%	6.60%	9.60%	13.90%	17.50%	0.60%	0.00%	2	10.10%	39.58%	36.80%	37.67%	37.67%	39.59%	35.57%	49.35%	43.58%	47.18%	56.02%	40.98%	40.98%	30.65%	41.30%	38.65%	36.97%	39.70%	42.64%	40.52%	41.32%	0.9579	119	129	140	124	139	140	147	159	140	126	155	121	146
058	Morgan	2011	130.2	14.2	12.8	25.00%	21.00%	17.40%	8.50%	12.90%	14.30%	0.90%	0.00%	9	9.50%	29.05%	31.28%	44.00%	43.10%	37.61%	31.42%	28.88%	46.66%	41.58%	44.55%	36.68%	42.71%	34.84%	48.19%	37.18%	44.44%	46.85%	49.71%	37.35%	42.43%	0.9753	128	191	158	182	183	174	212	177	204	200	243	201	203
060	Mcdowell	2011	106.9	13.3	19.4	19.40%	25.30%	4.90%	4.90%	14.20%	29.90%	0.00%	1.20%	15	7.70%	31.57%	36.84%	36.14%	36.14%	40.90%	36.12%	41.24%	32.84%	29.87%	30.29%	35.15%	32.81%	33.05%	24.58%	30.76%	29.05%	26.29%	26.76%	34.16%	31.93%	0.9107	191	268	266	256	276	243	263	280	241	264	282	261	253
062	Nicholas	2011	130.3	13.2	17.4	17.00%	22.50%	5.80%	9.10%	11.10%	33.90%	0.30%	0.30%	5	3.30%	42.01%	43.40%	52.26%	48.08%	55.89%	56.22%	48.40%	52.46%	49.65%	57.48%	38.90%	46.93%	34.51%	50.88%	40.82%	43.44%	32.98%	38.14%	44.01%	48.62%	0.9777	222	304	297	299	287	284	298	285	294	304	301	291	317
064	Ohio	2011	144.6	14.1	16.2	16.30%	21.10%	9.80%	13.20%	13.20%	25.50%	0.80%	0.00%	0	0.00%	59.94%	59.94%	54.09%	58.74%	53.27%	58.68%	51.21%	65.58%	53.54%	64.92%	46.27%	61.43%	46.80%	55.29%	43.98%	50.27%	41.28%	48.38%	49.94%	58.08%	0.9885	289	424	378	378	367	364	347	371	388	374	503	393	414
066	Pendleton	2011	109.5	11.7	17.7	17.90%	23.60%	9.40%	11.30%	9.40%	28.30%	0.00%	0.00%	1	3.60%	52.70%	58.10%	50.00%	35.93%	41.17%	42.64%	40.74%	55.55%	57.95%	63.63%	52.45%	50.00%	49.48%	42.70%	56.71%	52.23%	47.14%	43.66%	49.85%	49.77%	0.9793	65	70	70	96	77	67	71	84	86	65	102	70	77
067	Pleasants	2011	109.3	12.6	18.7	12.80%	23.20%	7.20%	11.20%	9.60%	35.20%	0.80%	0.00%	1	1.10%	47.61%	48.80%	38.94%	40.00%	32.67%	29.70%	30.33%	61.79%	31.37%	35.29%	31.39%	31.39%	30.84%	35.51%	32.11%	49.54%	46.00%	55.00%	35.50%	42.84%	0.9689	62	70	87	73	86	96	102	88	100	89	114	109	102
069	Pocahontas	2011	129.8	13.1	15.9	20.20%	28.90%	7.90%	0.90%	0.00%	0.00%	0.90%	41.20%	5	3.00%	41.46%	45.12%	42.16%	37.34%	30.68%	27.27%	42.04%	40.90%	50.57%	44.82%	39.08%	40.22%	43.61%	53.19%	52.94%	57.64%	35.80%	33.33%	42.06%	42.32%	0.9732	63	77	90	82	83	82	87	92	86	84	92	91	90
070	Preston	2011	171.3	13.5	17.4	13.20%	23.40%	12.50%	10.00%	12.50%	26.70%	1.20%	0.50%	15	13.90%	32.01%	36.58%	41.95%	42.58%	42.94%	46.24%	44.27%	51.08%	41.88%	52.50%	42.05%	44.70%	36.13%	34.45%	32.02%	33.63%	40.47%	33.21%	39.26%	41.73%	0.9817	246	331	358	337	328	311	337	336	338	342	379	350	318
072	Putnam	2011	181.6	14.0	16.4	11.60%	24.80%	7.70%	10.60%	14.30%	30.30%	0.60%	0.00%	19	7.10%	52.09%	62.98%	57.58%	63.06%	55.93%	61.10%	62.71%	64.84%	63.75%	62.14%	67.11%	63.14%	66.66%	63.07%	53.83%	57.42%	57.96%	53.05%	59.73%	61.37%	0.9787	372	737	753	706	712	711	728	747	716	666	821	739	593
074	Raleigh	2011	171.6	14.6	16.3	16.10%	25.00%	7.30%	8.30%	12.10%	30.70%	0.50%	0.00%	30	13.60%	37.61%	48.02%	46.91%	52.11%	47.59%	51.65%	47.47%	56.22%	46.25%	58.60%	40.51%	53.67%	49.02%	54.36%	44.80%	51.36%	48.17%	49.67%	45.27%	52.86%	0.9626	669	971	911	926	992	875	948	867	924	880	934	828	842
075	Randolph	2011	154.6	12.4	18.4	10.90%	20.20%	5.10%	10.90%	16.00%	36.20%	0.80%	0.00%	8	4.10%	38.69%	35.95%	41.34%	42.05%	46.25%	43.46%	37.15%	53.47%	37.37%	49.66%	34.74%	43.83%	32.16%	48.08%	41.34%	49.03%	45.27%	43.47%	39.36%	45.41%	0.9661	208	360	350	313	297	338	308	278	307	315	317	342	255
077	Ritchie	2011	135.0	13.9	14.7	22.20%	19.30%	10.40%	6.70%	7.40%	32.60%	1.50%	0.00%	10	15.50%	47.82%	49.12%	55.75%	54.86%	45.26%	37.89%	39.79%	34.69%	53.50%	49.12%	41.17%	48.51%	34.71%	42.50%	44.44%	35.18%	39.80%	37.25%	44.78%	43.52%	0.9672	102	140	123	119	118	114	94	98	117	104	124	116	111
079	Roane	2011	143.9	13.3	15.8	20.80%	27.40%	6.10%	6.60%	14.60%	23.60%	0.90%	0.00%	4	7.70%	37.42%	47.05%	35.46%	41.86%	33.00%	37.68%	30.45%	37.56%	33.87%	51.07%	32.08%	37.43%	35.67%	42.42%	28.93%	39.24%	38.40%	46.42%	33.80%	42.12%	0.9669	131	181	194	181	171	175	204	200	187	187	207	173	159
081	Summers	2011	145.7	13.9	17.0	17.30%	21.30%	8.70%	11.00%	11.00%	28.30%	2.40%	0.00%	1	3.90%	36.69%	42.72%	45.04%	41.44%	48.57%	31.42%	36.63%	36.63%	32.35%	38.61%	43.26%	42.30%	36.27%	50.98%	28.57%	38.83%	23.36%	32.38%	36.78%	39.49%	0.9579	94	138	111	111	115	109	107	101	109	107	108	119	114
083	Taylor	2011	156.0	15.2	18.6	8.20%	23.20%	9.80%	12.40%	12.40%	33.50%	0.50%	0.00%	3	3.90%	37.05%	41.76%	56.44%	50.00%	46.19%	40.58%	47.39%	60.41%	43.11%	46.10%	45.05%	43.95%	44.00%	40.57%	46.15%	42.36%	52.03%	41.80%	46.16%	45.61%	0.982	119	183	201	180	172	166	174	197	170	181	192	157	136
084	Tucker	2011	123.9	12.8	16.2	16.50%	15.50%	15.50%	13.40%	8.20%	29.90%	1.00%	0.00%	3	9.40%	40.00%	40.00%	38.80%	37.31%	47.67%	50.00%	36.70%	50.63%	46.83%	48.10%	48.43%	45.31%	35.06%	50.64%	45.45%	59.74%	36.84%	28.94%	41.77%	45.92%	0.9727	70	66	74	81	70	67	86	77	79	65	84	84	79
085	Tyler	2011	118.3	13.4	17.1	12.90%	27.30%	4.50%	11.40%	15.20%	28.80%	0.00%	0.00%	4	4.70%	42.72%	43.63%	58.42%	42.69%	56.25%	45.53%	42.50%	48.73%	53.33%	55.23%	38.70%	49.46%	57.27%	63.63%	54.20%	63.55%	41.58%	37.62%	49.41%	50.21%	0.978	88	96	104	67	108	92	109	118	105	93	115	108	101
087	Upshur	2011	171.8	13.0	16.5	14.80%	17.80%	12.30%	9.90%	15.70%	28.90%	0.30%	0.30%	3	6.40%	51.98%	51.16%	39.86%	49.67%	43.56%	49.62%	40.94%	51.62%	39.78%	47.53%	39.16%	43.34%	25.76%	39.63%	40.59%	42.43%	41.42%	48.34%	40.12%	46.94%	0.9798	186	274	296	274	299	308	270	278	284	258	357	303	234
089	Wayne	2011	152.7	13.3	14.7	18.70%	24.40%	8.20%	10.80%	13.70%	23.30%	0.50%	0.50%	34	5.50%	44.27%	52.09%	46.50%	53.08%	47.27%	50.19%	40.68%	43.76%	36.94%	44.76%	35.43%	41.29%	35.08%	45.76%	36.73%	44.98%	43.46%	43.04%	40.49%	46.47%	0.9711	359	544	561	517	572	531	565	591	576	533	619	539	481
091	Webster	2011	132.0	11.9	16.7	18.60%	32.40%	4.80%	6.90%	9.00%	27.60%	0.00%	0.70%	2	13.50%	45.71%	45.71%	55.08%	57.62%	22.85%	23.80%	44.04%	41.66%	47.05%	56.86%	36.20%	40.51%	31.73%	39.04%	32.50%	35.83%	34.48%	35.65%	38.76%	41.85%	0.9305	96	117	111	96	109	120	99	81	105	117	115	130	127
092	Wetzel	2011	146.1	12.8	18.6	14.90%	23.70%	8.00%	7.30%	12.60%	33.20%	0.40%	0.00%	4	3.30%	31.75%	39.33%	47.39%	41.04%	40.41%	32.64%	42.50%	52.02%	44.39%	56.50%	36.57%	53.48%	40.10%	55.32%	47.20%	48.22%	43.43%	46.46%	41.37%	47.47%	0.9827	162	198	211	190	214	180	196	204	223	216	197	217	215
094	Wirt	2011	126.8	12.2	12.3	27.70%	23.40%	17.00%	9.60%	8.50%	13.80%	0.00%	0.00%	1	6.60%	30.13%	36.98%	28.88%	39.13%	45.56%	49.36%	43.75%	52.50%	40.25%	46.75%	51.42%	52.85%	50.00%	51.19%	40.25%	33.76%	48.05%	46.75%	42.74%	45.85%	0.9755	61	64	66	58	73	49	80	79	75	70	90	81	79
096	Wood	2011	165.8	13.9	17.3	16.40%	25.10%	10.60%	10.60%	11.60%	25.30%	0.40%	0.00%	11	7.90%	41.94%	42.88%	48.71%	49.07%	48.61%	45.07%	41.87%	51.95%	49.15%	54.44%	43.56%	51.69%	38.90%	50.49%	42.74%	50.81%	47.56%	49.93%	44.79%	49.62%	0.9809	731	1012	997	955	971	970	981	1039	1010	1017	996	1034	873
098	Wyoming	2011	134.8	12.6	17.1	22.00%	19.00%	4.00%	5.80%	13.80%	35.40%	0.00%	0.00%	17	5.80%	38.75%	51.55%	41.40%	58.94%	31.56%	45.84%	39.81%	55.55%	38.29%	58.05%	50.49%	66.22%	43.10%	59.94%	45.07%	63.87%	43.18%	51.36%	41.20%	56.96%	0.9576	224	348	304	317	294	297	308	329	331	308	377	284	243
[truncated: 32 more columns]

## Sheet: 2011-12
County Number	County	Year	Pupil/Administrator Ratio	Pupil/Teacher Ratio	Avg Yrs Experience for Prof Staff	Bachelor's Degree	Bachelor's Degree +15	Master's Degree	Master's Degree +15	Master's Degree +30	Master's Degree +45	Doctorate	Other	Teachers on permit	% Classes Taught by Non-Highly Qualified Tch	Grd3Math	Grd3RLA	Grd4Math	Grd4RLA	Grd5Math	Grd5RLA	Grd6Math	Grd6RLA	Grd7Math	Grd7RLA	Grd8Math	Grd8RLA	Grd9Math	Grd9RLA	Grd10Math	Grd10RLA	Grd11Math	Grd11RLA	OvAllMath	OvAllRLA	Atendence/Daily	EPre.K/EC	EKind.	E1	E2	E3	E4	E5	E6	E7	E8	E9	E10	E11
002	Barbour	2012	155.0	13.9	15.6	15.90%	21.60%	11.50%	11.10%	13.90%	24.50%	1.40%	0.00%	6	5.40%	48.99%	20.00%	47.10%	44.69%	50.22%	50.87%	47.82%	51.21%	180.00%	49.64%	42.10%	47.80%	40.71%	48.22%	43.03%	48.33%	47.92%	45.03%	46.55%	48.43%	0.9764	150	189	191	173	160	183	165	172	195	175	166	182	199
004	Berkeley	2012	178.5	14.0	13.8	23.00%	23.00%	10.50%	9.90%	11.40%	21.80%	0.50%	0.00%	63	9.40%	610.00%	44.23%	700.00%	700.00%	40.38%	42.94%	580.00%	500.00%	31.41%	710.00%	36.20%	37.93%	160.00%	380.00%	39.42%	42.85%	180.00%	710.00%	36.02%	39.48%	0.9794	849	1382	1368	1353	1308	1385	1374	1359	1330	1261	1572	1158	1199
006	Boone	2012	115.7	11.6	14.1	24.50%	27.00%	5.70%	9.10%	10.50%	23.00%	0.20%	0.00%	28	11.10%	110.00%	50.26%	43.52%	42.44%	49.56%	49.96%	45.88%	40.00%	48.52%	440.00%	43.27%	370.00%	30.97%	50.00%	750.00%	47.38%	670.00%	400.00%	44.03%	48.63%	0.9679	281	333	349	343	357	313	345	326	338	326	385	306	293
008	Braxton	2012	135.2	12.7	16.7	21.20%	23.60%	8.40%	9.90%	11.80%	23.60%	1.50%	0.00%	3	3.00%	670.00%	510.00%	480.00%	43.03%	55.33%	49.56%	790.00%	470.00%	45.53%	41.61%	300.00%	840.00%	480.00%	35.95%	690.00%	590.00%	790.00%	33.59%	45.42%	42.94%	0.9622	135	151	161	153	152	182	128	159	162	166	154	134	166
010	Brooke	2012	154.0	13.6	18.3	15.80%	23.00%	5.80%	7.60%	17.50%	29.60%	0.70%	0.00%	4	4.90%	960.00%	60.00%	48.87%	120.00%	600.00%	0.00%	71.89%	280.00%	960.00%	860.00%	44.87%	41.02%	31.91%	37.58%	400.00%	28.57%	36.87%	24.84%	47.23%	39.17%	0.9599	154	248	233	233	229	226	230	253	246	244	283	226	277
012	Cabell	2012	167.6	14.0	15.1	17.50%	23.60%	9.40%	10.50%	10.90%	27.40%	0.40%	0.30%	10	3.60%	47.82%	48.26%	770.00%	660.00%	41.92%	780.00%	43.95%	220.00%	53.27%	550.00%	460.00%	48.55%	50.00%	35.54%	44.90%	43.51%	500.00%	400.00%	45.97%	42.55%	0.9644	766	1016	983	955	950	941	968	956	930	921	989	892	816
014	Calhoun	2012	92.1	12.0	14.7	29.80%	19.20%	8.70%	7.70%	6.70%	27.90%	0.00%	0.00%	5	7.90%	150.00%	48.52%	42.94%	45.42%	400.00%	54.26%	43.54%	20.00%	770.00%	40.00%	190.00%	47.95%	340.00%	310.00%	850.00%	20.00%	840.00%	52.88%	46.42%	50.02%	0.9636	78	81	93	71	75	91	82	80	80	79	88	93	75
016	Clay	2012	155.2	12.7	15.2	16.30%	19.20%	4.10%	7.60%	15.10%	36.60%	1.20%	0.00%	6	5.70%	770.00%	35.93%	38.88%	110.00%	260.00%	530.00%	45.78%	46.98%	35.89%	840.00%	33.33%	330.00%	330.00%	400.00%	31.32%	200.00%	0.00%	22.38%	38.40%	34.17%	0.9576	154	149	134	142	159	128	132	140	154	153	137	131	151
018	Doddridge	2012	85.2	12.3	14.9	11.90%	26.30%	11.90%	11.00%	19.50%	17.80%	1.70%	0.00%	4	5.40%	39.75%	54.65%	590.00%	63.28%	670.00%	670.00%	59.25%	920.00%	60.13%	80.00%	160.00%	380.00%	35.71%	350.00%	0.00%	31.62%	41.66%	100.00%	46.28%	47.39%	0.9817	61	72	81	79	66	77	92	87	87	79	97	84	97
020	Fayette	2012	151.0	12.8	16.4	20.70%	22.70%	10.40%	9.20%	12.00%	24.40%	0.50%	0.20%	17	7.80%	930.00%	810.00%	870.00%	650.00%	31.11%	110.00%	440.00%	880.00%	64.28%	44.04%	860.00%	530.00%	40.00%	0.00%	660.00%	57.53%	44.08%	450.00%	42.23%	46.07%	0.9608	364	514	505	485	494	497	528	503	489	527	537	536	478
022	Gilmer	2012	81.0	13.6	15.9	19.10%	31.50%	16.90%	5.60%	9.00%	9.00%	2.20%	6.70%	2	5.20%	200.00%	39.47%	39.64%	35.37%	670.00%	360.00%	460.00%	300.00%	42.59%	41.97%	30.11%	310.00%	650.00%	440.00%	710.00%	37.57%	790.00%	20.00%	35.53%	38.65%	0.9811	62	76	64	62	49	62	63	66	70	75	78	75	71
024	Grant	2012	121.3	14.7	14.8	16.80%	21.90%	15.50%	10.30%	7.70%	26.50%	1.30%	0.00%	7	8.30%	62.22%	42.22%	48.38%	48.38%	48.33%	35.00%	67.18%	56.25%	61.64%	41.09%	360.00%	40.27%	47.22%	45.83%	42.10%	55.26%	100.00%	34.24%	51.50%	44.38%	0.9765	98	118	121	139	134	120	129	149	148	149	161	143	126
026	Greenbrier	2012	138.8	14.2	15.7	22.10%	25.10%	8.40%	9.20%	10.50%	24.00%	0.40%	0.20%	5	3.80%	54.07%	400.00%	43.90%	29.26%	46.87%	57.03%	62.16%	810.00%	470.00%	470.00%	30.13%	34.93%	43.31%	34.39%	180.00%	36.02%	41.66%	660.00%	45.71%	40.82%	0.9773	283	371	386	394	332	381	398	403	413	384	431	374	374
028	Hampshire	2012	169.0	15.2	14.1	15.20%	25.20%	9.60%	13.10%	15.60%	19.90%	1.40%	0.00%	6	5.40%	56.92%	40.00%	51.32%	46.70%	790.00%	58.79%	47.89%	51.36%	52.27%	300.00%	36.95%	39.79%	320.00%	47.59%	430.00%	54.20%	480.00%	440.00%	48.66%	50.50%	0.9754	172	232	245	218	284	231	265	309	249	246	288	288	301
029	Hancock	2012	150.4	14.0	15.5	15.10%	22.30%	11.80%	8.00%	11.50%	31.00%	0.30%	0.00%	4	3.30%	38.04%	38.76%	44.25%	36.17%	49.23%	920.00%	970.00%	45.03%	53.48%	45.73%	38.39%	45.99%	730.00%	31.48%	830.00%	28.40%	730.00%	470.00%	40.18%	39.61%	0.9416	212	337	322	317	319	338	324	316	310	323	342	321	274
031	Hardy	2012	138.9	15.5	16.5	7.80%	22.80%	10.00%	13.30%	15.60%	29.40%	1.10%	0.00%	3	4.30%	660.00%	470.00%	520.00%	450.00%	57.18%	50.15%	880.00%	380.00%	62.45%	54.48%	46.05%	690.00%	310.00%	44.56%	710.00%	740.00%	49.41%	520.00%	49.98%	48.35%	0.9762	128	185	168	157	171	166	173	150	164	168	189	162	159
033	Harrison	2012	134.9	13.8	16.5	14.90%	16.60%	13.10%	9.80%	15.00%	29.60%	0.70%	0.20%	6	4.90%	47.72%	34.65%	37.72%	28.74%	20.00%	46.55%	700.00%	370.00%	49.41%	52.07%	730.00%	160.00%	400.00%	44.44%	46.10%	47.40%	69.07%	43.04%	49.19%	42.23%	0.9752	648	836	870	766	784	748	770	824	788	810	929	767	745
035	Jackson	2012	147.4	13.8	16.5	14.40%	20.80%	8.10%	12.60%	16.00%	27.80%	0.20%	0.00%	9	9.40%	53.49%	580.00%	46.84%	47.65%	53.32%	59.84%	800.00%	55.04%	51.93%	52.38%	44.33%	800.00%	810.00%	54.14%	43.19%	270.00%	52.72%	590.00%	48.16%	54.16%	0.9717	272	373	370	362	343	372	379	350	360	381	430	349	292
037	Jefferson	2012	179.6	13.8	13.7	26.20%	23.30%	12.30%	10.20%	9.80%	16.90%	1.00%	0.40%	35	18.10%	60.00%	48.15%	44.89%	44.89%	35.09%	42.48%	340.00%	53.89%	870.00%	280.00%	36.00%	56.53%	40.75%	750.00%	43.92%	51.87%	260.00%	52.09%	44.53%	50.93%	0.9908	318	633	721	703	633	729	699	693	676	633	612	671	590
039	Kanawha	2012	162.1	13.5	17.2	15.60%	23.00%	7.40%	9.30%	12.60%	30.90%	0.90%	0.30%	46	10.90%	520.00%	57.09%	49.79%	10.00%	55.20%	58.57%	49.12%	120.00%	50.66%	52.14%	47.11%	55.77%	330.00%	810.00%	650.00%	710.00%	64.29%	980.00%	51.71%	54.70%	0.9729	1388	2102	2116	2133	2115	2166	2028	2164	2064	2152	2304	2060	1881
041	Lewis	2012	138.0	14.1	17.3	12.90%	24.60%	9.80%	10.30%	13.40%	27.70%	0.90%	0.40%	7	6.90%	51.42%	400.00%	500.00%	210.00%	520.00%	870.00%	760.00%	270.00%	55.04%	54.18%	45.98%	52.62%	580.00%	54.09%	960.00%	53.06%	48.84%	250.00%	50.05%	52.52%	0.9504	151	206	175	150	211	182	200	194	184	197	189	201	192
043	Lincoln	2012	132.3	12.3	15.9	19.90%	25.50%	5.00%	9.20%	10.10%	29.40%	0.90%	0.00%	23	28.90%	140.00%	600.00%	50.28%	400.00%	47.17%	37.43%	730.00%	43.15%	51.13%	250.00%	0.00%	49.00%	110.00%	41.79%	37.98%	220.00%	37.57%	36.41%	43.17%	41.34%	0.9688	259	339	282	275	292	268	233	303	268	278	270	230	198
045	Logan	2012	131.8	13.7	15.5	25.50%	23.90%	6.50%	6.10%	6.90%	30.80%	0.00%	0.20%	35	17.30%	42.66%	500.00%	42.43%	36.29%	39.22%	310.00%	310.00%	37.41%	44.96%	41.24%	33.21%	35.71%	770.00%	42.68%	910.00%	28.89%	32.38%	0.00%	36.50%	38.55%	0.9568	331	435	468	478	459	477	466	458	459	439	526	537	442
047	Marion	2012	187.9	13.5	16.2	15.00%	18.40%	13.10%	11.20%	14.30%	27.70%	0.30%	0.00%	7	4.70%	750.00%	41.28%	51.59%	48.61%	140.00%	890.00%	41.89%	750.00%	720.00%	230.00%	580.00%	42.11%	27.80%	38.47%	25.55%	40.00%	33.98%	930.00%	37.54%	43.01%	0.9691	436	628	581	604	595	593	584	600	562	578	649	540	517
048	Marshall	2012	153.1	13.7	16.8	17.60%	16.80%	9.80%	13.20%	9.80%	32.20%	0.70%	0.00%	4	2.80%	50.00%	56.53%	30.00%	360.00%	58.43%	54.08%	210.00%	55.61%	56.47%	360.00%	360.00%	570.00%	43.15%	860.00%	190.00%	40.00%	57.71%	70.00%	53.57%	53.64%	0.9776	259	354	347	306	303	338	357	359	329	367	337	331	365
049	Mason	2012	146.1	13.4	16.9	14.30%	22.90%	9.10%	10.40%	11.20%	31.50%	0.30%	0.30%	16	6.90%	58.05%	80.00%	46.60%	39.11%	0.00%	440.00%	40.56%	51.83%	340.00%	50.31%	880.00%	920.00%	38.12%	44.06%	840.00%	510.00%	950.00%	410.00%	45.39%	46.82%	0.9708	270	321	316	335	278	295	316	314	313	312	325	321	308
051	Mercer	2012	205.3	14.1	16.6	19.00%	23.50%	8.20%	9.10%	11.50%	27.20%	0.80%	0.60%	13	6.40%	40.15%	570.00%	46.62%	42.56%	39.81%	260.00%	520.00%	710.00%	48.38%	38.06%	39.03%	41.93%	47.79%	54.40%	260.00%	46.38%	48.25%	43.70%	43.65%	44.82%	0.97	527	727	705	695	685	753	699	767	651	744	850	648	619
053	Mineral	2012	134.6	14.1	17.4	10.20%	24.50%	7.30%	13.50%	11.10%	33.20%	0.30%	0.00%	3	2.10%	990.00%	40.49%	42.66%	40.51%	700.00%	130.00%	240.00%	48.40%	240.00%	390.00%	20.00%	44.32%	170.00%	43.78%	41.97%	680.00%	50.85%	42.53%	46.85%	44.58%	0.984	281	282	315	301	293	312	305	337	324	308	334	300	291
054	Mingo	2012	104.3	13.5	14.8	27.80%	20.30%	6.50%	6.30%	7.30%	31.50%	0.30%	0.30%	12	19.00%	590.00%	100.00%	47.45%	820.00%	46.55%	46.88%	360.00%	560.00%	310.00%	45.65%	40.74%	50.00%	54.11%	59.10%	52.23%	52.05%	50.88%	900.00%	48.75%	47.03%	0.9696	282	331	353	336	340	368	329	363	323	301	308	306	289
056	Monongalia	2012	190.2	14.6	15.3	6.90%	16.40%	14.60%	12.10%	17.90%	30.80%	1.40%	0.00%	3	4.40%	600.00%	910.00%	60.00%	45.10%	820.00%	40.67%	36.85%	45.84%	280.00%	36.27%	280.00%	37.32%	26.39%	32.97%	890.00%	44.08%	280.00%	640.00%	37.66%	41.71%	0.982	662	836	807	842	771	766	796	746	769	757	866	790	787
057	Monroe	2012	121.5	14.1	13.8	23.60%	26.70%	12.10%	6.70%	13.90%	16.40%	0.60%	0.00%	7	7.60%	320.00%	52.77%	200.00%	44.45%	54.96%	540.00%	56.79%	62.05%	63.81%	58.55%	50.64%	350.00%	52.03%	58.54%	290.00%	60.00%	61.67%	610.00%	55.53%	56.11%	0.9665	113	140	137	132	119	145	143	136	153	137	137	131	114
058	Morgan	2012	129.2	14.2	12.3	24.90%	21.30%	18.70%	8.40%	11.60%	14.20%	0.90%	0.00%	9	5.70%	45.83%	160.00%	190.00%	0.00%	40.00%	38.77%	37.31%	43.28%	50.33%	46.97%	41.22%	630.00%	640.00%	410.00%	31.20%	400.00%	28.82%	27.92%	40.45%	39.61%	0.9665	115	165	200	156	174	175	176	193	182	208	245	209	200
060	Mcdowell	2012	149.5	12.5	16.5	28.00%	18.90%	7.40%	5.60%	12.10%	27.70%	0.00%	0.30%	23	15.20%	460.00%	240.00%	44.76%	41.27%	460.00%	50.27%	970.00%	45.21%	80.00%	44.06%	38.46%	36.53%	330.00%	46.94%	41.79%	46.03%	350.00%	460.00%	43.77%	44.33%	0.9289	226	269	249	263	252	268	250	261	270	242	269	256	239
062	Nicholas	2012	125.1	13.1	17.6	15.60%	23.00%	6.20%	10.90%	10.90%	32.70%	0.30%	0.30%	2	7.80%	700.00%	290.00%	41.66%	370.00%	890.00%	300.00%	32.80%	30.67%	39.69%	520.00%	28.69%	100.00%	29.50%	630.00%	890.00%	28.16%	730.00%	240.00%	34.28%	31.55%	0.9778	217	332	297	288	289	285	286	307	286	290	305	292	280
064	Ohio	2012	151.2	14.3	16.0	12.50%	23.00%	11.70%	12.90%	13.80%	25.30%	0.80%	0.00%	0	0.70%	47.20%	390.00%	54.70%	830.00%	60.36%	60.00%	560.00%	56.67%	51.04%	40.00%	450.00%	53.04%	35.25%	48.98%	340.00%	460.00%	420.00%	42.97%	48.38%	50.61%	0.99	295	406	413	397	389	373	366	370	372	394	430	467	393
066	Pendleton	2012	103.6	11.0	17.5	19.60%	23.40%	9.30%	12.10%	10.30%	25.20%	0.00%	0.00%	2	11.70%	620.00%	69.35%	610.00%	140.00%	62.25%	740.00%	53.27%	65.57%	260.00%	63.15%	53.52%	870.00%	49.14%	880.00%	52.79%	58.60%	140.00%	800.00%	56.32%	60.81%	0.9812	72	70	65	69	88	74	63	70	81	87	66	97	67
067	Pleasants	2012	102.2	12.2	18.2	14.20%	21.30%	11.00%	9.40%	12.60%	31.50%	0.00%	0.00%	1	3.80%	58.82%	580.00%	59.72%	770.00%	930.00%	280.00%	57.74%	53.52%	460.00%	61.72%	410.00%	57.31%	63.93%	50.79%	52.27%	950.00%	900.00%	50.79%	56.84%	54.34%	0.9745	81	63	78	81	71	82	90	103	87	104	97	102	105
069	Pocahontas	2012	118.7	12.5	15.6	18.10%	27.60%	8.60%	2.60%	0.00%	0.00%	0.90%	42.20%	6	10.90%	520.00%	210.00%	48.78%	39.02%	0.00%	25.84%	0.00%	800.00%	43.95%	290.00%	880.00%	32.07%	29.88%	44.18%	210.00%	41.05%	32.67%	45.54%	37.62%	40.19%	0.967	61	67	76	82	81	80	79	84	91	85	97	89	92
070	Preston	2012	173.3	14.2	16.8	11.20%	24.00%	17.80%	9.10%	12.00%	24.50%	0.80%	0.50%	19	14.60%	580.00%	580.00%	890.00%	43.67%	42.50%	250.00%	36.47%	350.00%	440.00%	0.00%	55.69%	49.36%	140.00%	37.93%	46.42%	51.80%	49.42%	650.00%	47.33%	44.47%	0.9827	235	355	319	350	327	328	316	339	326	342	382	342	327
072	Putnam	2012	183.1	13.9	16.1	12.50%	25.70%	7.90%	10.10%	13.60%	29.50%	0.60%	0.00%	18	3.90%	250.00%	470.00%	35.56%	430.00%	44.51%	46.77%	48.80%	49.70%	720.00%	900.00%	660.00%	530.00%	520.00%	43.05%	43.43%	42.63%	37.24%	35.73%	41.36%	43.02%	0.9842	436	799	708	733	710	717	724	736	758	717	735	738	672
074	Raleigh	2012	170.4	14.8	16.1	15.70%	23.20%	8.30%	9.70%	12.30%	30.20%	0.60%	0.10%	36	9.10%	760.00%	63.16%	62.43%	20.00%	61.64%	64.99%	200.00%	740.00%	66.92%	970.00%	800.00%	59.77%	940.00%	470.00%	730.00%	810.00%	20.00%	49.13%	62.63%	60.06%	0.9639	697	940	983	886	931	964	904	953	868	927	934	848	789
075	Randolph	2012	164.2	12.3	17.8	11.90%	21.80%	5.70%	11.70%	15.30%	32.70%	0.80%	0.00%	5	4.50%	450.00%	52.16%	300.00%	60.00%	56.95%	56.16%	640.00%	850.00%	840.00%	120.00%	45.54%	48.84%	43.64%	52.35%	50.90%	55.48%	840.00%	260.00%	52.16%	52.52%	0.9711	239	310	353	337	320	300	338	302	274	299	331	285	289
077	Ritchie	2012	133.0	14.1	15.4	20.60%	21.40%	9.20%	6.90%	6.10%	34.40%	1.50%	0.00%	2	5.10%	250.00%	43.17%	44.25%	36.14%	48.52%	46.17%	960.00%	49.66%	440.00%	980.00%	31.52%	60.00%	39.93%	610.00%	680.00%	400.00%	40.21%	270.00%	42.08%	43.42%	0.9744	106	104	131	116	112	110	111	97	96	115	108	114	119
079	Roane	2012	134.5	13.6	15.8	19.10%	27.50%	9.30%	6.90%	14.20%	21.10%	2.00%	0.00%	4	8.60%	250.00%	460.00%	360.00%	47.27%	500.00%	44.73%	0.00%	170.00%	33.33%	60.00%	41.02%	56.41%	40.36%	50.45%	810.00%	44.54%	850.00%	700.00%	38.51%	44.59%	0.97	140	163	172	198	183	169	172	207	199	177	199	191	157
081	Summers	2012	163.2	12.6	15.2	22.60%	22.60%	7.30%	10.90%	9.50%	24.80%	2.20%	0.00%	0	0.00%	820.00%	870.00%	730.00%	44.97%	760.00%	40.58%	35.43%	41.26%	120.00%	180.00%	37.35%	190.00%	860.00%	41.93%	34.63%	280.00%	890.00%	380.00%	36.47%	43.89%	0.9628	95	123	145	114	106	111	112	115	102	107	112	117	94
083	Taylor	2012	156.0	14.9	17.7	10.20%	22.30%	10.70%	13.20%	12.20%	31.00%	0.50%	0.00%	6	20.20%	48.07%	46.15%	42.99%	42.99%	44.03%	580.00%	45.13%	45.13%	0.00%	0.00%	34.57%	860.00%	28.70%	40.36%	10.00%	30.00%	20.22%	24.71%	38.03%	39.38%	0.9738	122	187	185	188	185	173	163	174	199	172	195	175	131
084	Tucker	2012	126.2	13.0	16.4	14.10%	16.20%	19.20%	13.10%	8.10%	27.30%	2.00%	0.00%	2	17.70%	44.32%	48.64%	39.28%	590.00%	46.20%	160.00%	670.00%	840.00%	940.00%	45.00%	41.42%	140.00%	770.00%	220.00%	42.40%	30.00%	47.10%	35.53%	45.30%	43.58%	0.9799	68	71	65	77	81	69	69	89	82	81	70	80	78
085	Tyler	2012	127.9	13.8	15.7	13.60%	29.50%	6.10%	12.10%	12.90%	25.80%	0.00%	0.00%	5	12.30%	0.00%	41.02%	42.18%	0.00%	280.00%	280.00%	29.76%	950.00%	0.00%	37.80%	50.00%	350.00%	47.82%	240.00%	53.24%	680.00%	64.86%	350.00%	43.04%	48.31%	0.9826	94	95	100	99	70	110	87	113	117	106	100	106	107
087	Upshur	2012	171.7	13.1	16.2	13.60%	19.40%	13.90%	10.60%	14.80%	27.00%	0.60%	0.00%	5	4.60%	880.00%	350.00%	270.00%	810.00%	400.00%	53.40%	52.72%	360.00%	100.00%	500.00%	0.00%	0.00%	40.20%	300.00%	64.42%	64.42%	60.37%	600.00%	55.81%	55.92%	0.9835	181	313	285	292	276	300	308	262	274	283	312	298	244
089	Wayne	2012	161.1	13.8	14.3	18.60%	23.00%	9.10%	11.20%	12.90%	23.90%	0.30%	1.00%	36	7.70%	390.00%	420.00%	49.32%	660.00%	800.00%	730.00%	42.02%	0.00%	470.00%	560.00%	310.00%	42.59%	27.91%	400.00%	740.00%	110.00%	50.44%	90.00%	42.58%	45.18%	0.9704	388	556	524	541	501	568	551	568	593	572	623	510	490
091	Webster	2012	137.0	13.1	16.2	18.30%	27.50%	4.90%	9.20%	0.00%	0.00%	0.70%	39.40%	0	1.80%	47.65%	470.00%	36.92%	530.00%	320.00%	53.75%	42.96%	380.00%	40.44%	630.00%	32.74%	260.00%	32.93%	41.99%	40.62%	49.27%	43.76%	260.00%	40.61%	47.08%	0.9508	106	116	109	103	94	108	118	104	84	100	113	110	123
092	Wetzel	2012	147.1	12.9	17.9	15.30%	24.10%	8.80%	7.30%	13.00%	31.00%	0.40%	0.00%	8	5.10%	56.52%	46.73%	600.00%	880.00%	380.00%	44.06%	880.00%	38.46%	52.87%	36.78%	0.00%	0.00%	22.85%	23.52%	32.69%	650.00%	420.00%	37.16%	41.39%	39.84%	0.9848	154	256	178	206	193	209	176	203	212	231	222	203	204
094	Wirt	2012	126.5	12.3	13.1	29.80%	18.10%	14.90%	12.80%	10.60%	12.80%	1.10%	0.00%	0	5.50%	50.00%	37.56%	60.00%	44.70%	880.00%	110.00%	490.00%	430.00%	43.60%	46.44%	700.00%	770.00%	37.55%	51.58%	47.42%	52.06%	580.00%	70.00%	41.59%	48.70%	0.9789	51	77	69	67	60	73	47	80	81	77	70	93	78
096	Wood	2012	165.3	14.3	16.7	17.00%	25.20%	11.60%	10.50%	11.70%	23.50%	0.40%	0.00%	8	5.10%	35.48%	830.00%	37.33%	0.00%	56.25%	56.25%	230.00%	170.00%	46.15%	40.50%	30.86%	170.00%	230.00%	46.15%	590.00%	40.00%	41.09%	41.09%	39.53%	43.16%	0.9861	708	998	1011	991	948	966	977	999	1047	1001	1102	951	920
098	Wyoming	2012	137.0	12.9	16.4	21.00%	20.20%	6.60%	5.50%	13.40%	33.30%	0.00%	0.00%	21	5.80%	950.00%	170.00%	47.28%	820.00%	54.13%	54.44%	44.36%	49.07%	760.00%	50.00%	570.00%	470.00%	40.36%	46.81%	820.00%	51.14%	930.00%	390.00%	45.67%	48.44%	0.9575	237	333	334	290	316	293	297	305	318	322	340	323	265
[truncated: 32 more columns]

## Sheet: 2012-13
County Number	County	Year	Pupil/Administrator Ratio	Pupil/Teacher Ratio	Avg Yrs Experience for Prof Staff	Bachelor's Degree	Bachelor's Degree +15	Master's Degree	Master's Degree +15	Master's Degree +30	Master's Degree +45	Doctorate	Other	Teachers on permit	% Classes Taught by Non-Highly Qualified Tch	Grd3Math	Grd3RLA	Grd4Math	Grd4RLA	Grd5Math	Grd5RLA	Grd6Math	Grd6RLA	Grd7Math	Grd7RLA	Grd8Math	Grd8RLA	Grd9Math	Grd9RLA	Grd10Math	Grd10RLA	Grd11Math	Grd11RLA	OvAllMath	OvAllRLA	Atendence/Daily	EPre.K/EC	EKind.	E1	E2	E3	E4	E5	E6	E7	E8	E9	E10	E11
002	Barbour	2013	152.6	14.2	15.2	16.00%	22.80%	10.20%	11.20%	15.00%	22.80%	1.90%	0.00%	6	5.50%	42.22%	44.46%	48.33%	47.18%	46.16%	42.37%	48.00%	52.78%	47.19%	50.81%	43.69%	50.65%	42.60%	52.08%	42.49%	50.75%	44.90%	47.25%	45.08%	48.73%	0.9762	142	182	182	190	172	155	187	161	170	192	182	164	175
004	Berkeley	2013	183.5	14.5	13.8	21.30%	23.60%	10.90%	10.50%	11.70%	21.40%	0.60%	0.00%	50	7.30%	43.02%	41.86%	48.05%	44.15%	37.96%	31.55%	33.54%	39.75%	32.71%	35.80%	35.00%	40.00%	36.41%	42.19%	37.17%	42.30%	35.71%	39.88%	37.67%	39.59%	0.9774	872	1448	1385	1350	1355	1330	1390	1408	1354	1299	1539	1209	1099
006	Boone	2013	107.8	12.2	13.6	23.80%	29.10%	6.20%	8.90%	10.50%	21.30%	0.20%	0.00%	26	10.40%	42.59%	45.94%	49.73%	51.41%	42.55%	40.39%	40.83%	56.99%	43.02%	53.42%	45.68%	55.40%	39.81%	52.84%	38.11%	54.30%	46.29%	49.48%	43.14%	51.08%	0.9744	265	362	313	347	333	357	309	347	334	335	360	327	269
008	Braxton	2013	135.1	13.9	16.9	19.40%	22.60%	9.70%	8.60%	14.00%	24.20%	1.60%	0.00%	1	1.50%	31.45%	37.09%	45.76%	45.76%	45.60%	43.64%	45.40%	46.55%	45.28%	44.03%	40.85%	50.45%	41.66%	42.68%	47.57%	41.42%	46.69%	49.02%	43.23%	44.43%	0.9297	142	174	147	153	155	158	176	130	153	157	171	134	137
010	Brooke	2013	141.8	13.7	16.8	19.30%	21.70%	7.10%	8.80%	15.90%	25.80%	1.00%	0.30%	11	6.80%	48.70%	43.50%	42.30%	32.05%	38.37%	29.06%	65.38%	58.46%	50.96%	45.80%	30.81%	39.62%	38.75%	39.37%	38.09%	36.50%	39.53%	26.92%	43.32%	38.82%	0.9612	154	251	233	237	236	241	228	229	255	244	301	227	240
012	Cabell	2013	199.6	14.6	14.9	16.70%	23.80%	9.90%	10.90%	11.50%	26.60%	0.30%	0.30%	13	4.10%	43.10%	43.29%	44.29%	42.43%	52.00%	34.07%	43.34%	34.76%	48.43%	42.57%	41.66%	51.77%	40.28%	48.38%	45.75%	49.76%	40.70%	37.61%	44.30%	42.92%	0.9646	758	1100	981	950	938	943	932	975	961	889	998	976	782
014	Calhoun	2013	90.3	12.2	13.6	33.00%	19.80%	10.40%	7.50%	6.60%	22.60%	0.00%	0.00%	7	13.70%	36.72%	41.97%	44.28%	45.81%	46.07%	44.67%	44.70%	52.66%	42.46%	46.32%	38.40%	49.43%	44.57%	55.32%	45.36%	57.40%	49.51%	54.55%	43.42%	49.62%	0.9729	65	88	80	87	67	75	89	72	78	73	75	83	83
016	Clay	2013	155.0	13.6	15.2	17.20%	15.50%	2.90%	9.20%	14.90%	39.70%	0.60%	0.00%	4	3.30%	50.76%	43.07%	50.00%	52.56%	35.71%	22.61%	34.24%	36.98%	41.77%	39.24%	33.33%	30.66%	35.71%	38.57%	41.66%	47.22%	36.00%	37.33%	39.79%	38.45%	0.9602	135	172	149	138	143	163	135	139	137	153	159	116	132
018	Doddridge	2013	98.8	13.2	13.3	17.10%	22.20%	13.70%	11.10%	15.40%	18.80%	1.70%	0.00%	8	13.30%	49.64%	60.99%	43.67%	58.22%	55.64%	51.61%	61.02%	55.88%	53.90%	53.12%	49.65%	49.65%	41.61%	51.00%	36.19%	49.52%	19.29%	32.45%	46.16%	51.91%	0.978	73	74	76	92	84	59	81	97	88	87	91	87	76
020	Fayette	2013	163.3	13.7	15.6	23.70%	21.00%	11.00%	10.00%	10.20%	23.10%	1.00%	0.00%	16	3.80%	35.36%	37.80%	44.61%	52.30%	43.90%	42.68%	46.66%	55.55%	48.38%	49.46%	60.86%	46.73%	41.93%	38.70%	34.11%	37.64%	41.33%	38.66%	44.38%	44.38%	0.9614	396	525	503	472	480	495	488	542	498	488	558	484	498
022	Gilmer	2013	82.2	14.2	13.6	19.10%	23.60%	19.10%	12.40%	11.20%	12.40%	1.10%	1.10%	1	0.70%	36.78%	37.76%	39.21%	38.58%	32.23%	31.41%	41.95%	41.40%	35.31%	38.19%	33.40%	34.85%	33.39%	42.50%	40.93%	47.66%	33.26%	40.95%	36.29%	39.24%	0.9801	60	75	71	66	64	50	63	60	66	74	72	74	74
024	Grant	2013	111.5	14.5	13.7	16.30%	21.30%	17.50%	11.90%	6.90%	23.10%	1.30%	1.90%	7	9.50%	62.85%	50.00%	40.81%	34.69%	50.79%	44.44%	47.54%	45.90%	62.12%	50.00%	43.24%	36.48%	47.88%	57.74%	41.17%	47.76%	45.71%	43.47%	49.32%	45.93%	0.9788	100	126	123	123	138	139	123	128	149	143	152	145	134
026	Greenbrier	2013	141.1	14.0	14.8	22.60%	24.40%	9.80%	8.80%	11.50%	22.20%	0.60%	0.00%	8	3.10%	39.84%	36.84%	38.68%	42.33%	33.87%	39.51%	47.61%	53.96%	56.29%	48.34%	46.80%	42.55%	34.96%	37.76%	42.75%	37.95%	42.63%	35.93%	42.79%	41.72%	0.9759	253	416	374	366	390	333	389	407	407	379	396	368	356
028	Hampshire	2013	168.1	15.0	14.2	14.80%	21.90%	13.40%	13.10%	14.50%	21.90%	0.40%	0.00%	3	3.60%	37.72%	44.30%	50.89%	47.16%	58.54%	47.92%	50.99%	52.98%	49.26%	46.05%	45.64%	47.61%	44.91%	47.32%	40.69%	48.54%	47.02%	47.91%	47.37%	47.77%	0.985	176	256	214	231	202	273	239	250	316	256	248	289	264
029	Hancock	2013	150.1	14.0	14.8	16.20%	20.50%	13.20%	8.50%	12.10%	29.30%	0.00%	0.30%	1	1.50%	32.82%	34.34%	45.42%	32.23%	56.03%	34.91%	55.00%	50.62%	48.36%	41.50%	47.41%	53.38%	31.93%	42.37%	26.15%	20.61%	29.11%	30.37%	41.65%	37.83%	0.9429	250	314	302	305	293	303	330	321	306	306	330	290	293
031	Hardy	2013	146.7	16.2	15.8	11.50%	22.50%	11.50%	13.20%	13.20%	26.90%	1.10%	0.00%	3	2.10%	47.13%	55.55%	47.66%	47.33%	44.96%	44.96%	48.72%	57.00%	54.07%	51.30%	51.50%	58.52%	42.48%	51.96%	53.13%	48.70%	49.45%	52.89%	48.71%	52.02%	0.974	149	190	187	168	163	174	166	176	156	158	175	179	152
033	Harrison	2013	190.2	14.5	15.8	15.60%	16.20%	14.40%	11.00%	14.10%	27.20%	0.70%	0.70%	5	5.10%	49.69%	52.14%	36.20%	40.22%	35.54%	27.71%	45.55%	50.55%	45.89%	44.52%	50.64%	50.64%	39.02%	46.01%	46.24%	47.39%	59.44%	44.75%	45.04%	44.87%	0.962	649	842	805	835	760	782	762	767	839	784	878	786	732
035	Jackson	2013	164.1	13.9	16.4	13.40%	22.50%	7.10%	13.80%	15.80%	27.00%	0.20%	0.00%	7	4.00%	44.62%	44.62%	46.98%	49.34%	44.03%	42.30%	55.46%	61.66%	48.96%	55.97%	40.44%	50.19%	48.56%	56.94%	43.68%	55.73%	47.97%	51.19%	46.78%	52.07%	0.9778	309	345	372	375	357	349	373	375	349	368	424	369	299
037	Jefferson	2013	190.6	15.1	14.1	25.00%	23.10%	12.00%	10.60%	10.60%	16.90%	1.00%	0.90%	23	6.20%	46.34%	46.62%	49.85%	48.14%	44.30%	43.78%	40.75%	48.25%	49.27%	58.55%	45.35%	55.61%	35.53%	56.96%	42.45%	53.00%	45.93%	49.46%	44.24%	51.17%	0.991	323	728	659	674	692	637	731	704	699	671	657	588	653
039	Kanawha	2013	183.6	14.0	15.7	18.20%	23.90%	8.20%	9.40%	12.70%	26.40%	1.00%	0.20%	67	8.90%	52.88%	50.66%	60.31%	52.45%	51.66%	51.66%	46.79%	61.34%	49.00%	56.37%	40.86%	54.01%	43.32%	59.27%	42.39%	57.65%	53.71%	50.74%	49.04%	54.90%	0.9734	1494	2144	2109	2069	2115	2098	2162	2087	2120	2085	2420	2034	1838
041	Lewis	2013	154.5	14.9	17.3	13.00%	22.90%	13.00%	10.30%	12.60%	26.90%	0.90%	0.40%	8	3.60%	43.68%	44.82%	54.56%	50.84%	52.70%	47.40%	51.22%	57.09%	54.17%	58.83%	48.04%	53.37%	44.14%	56.52%	49.55%	59.58%	50.18%	56.06%	49.76%	53.66%	0.9542	165	193	203	174	156	207	190	204	189	183	224	174	180
043	Lincoln	2013	155.7	13.8	15.1	20.90%	23.70%	8.70%	9.30%	8.70%	27.70%	0.90%	0.00%	16	9.30%	32.05%	36.53%	47.73%	38.69%	43.01%	33.14%	47.42%	48.45%	49.20%	43.38%	48.63%	46.44%	37.25%	49.50%	42.26%	39.64%	28.97%	31.81%	42.11%	41.14%	0.9652	264	326	308	274	286	293	273	247	302	256	312	218	197
045	Logan	2013	133.9	14.8	15.3	25.80%	22.30%	7.80%	6.40%	7.40%	30.20%	0.00%	0.20%	32	10.50%	40.00%	47.70%	43.72%	37.28%	42.75%	35.31%	32.63%	47.28%	39.04%	42.61%	35.60%	43.60%	29.49%	37.54%	35.56%	43.29%	20.78%	31.63%	36.27%	40.87%	0.9569	376	442	438	450	476	452	473	462	461	468	504	518	472
047	Marion	2013	207.6	14.3	15.7	14.10%	18.60%	14.10%	11.90%	14.10%	26.90%	0.40%	0.00%	5	0.80%	37.23%	43.19%	43.27%	43.27%	45.06%	41.20%	59.04%	51.41%	27.97%	43.61%	31.89%	47.41%	27.36%	45.47%	29.28%	41.21%	31.56%	34.25%	36.92%	43.50%	0.9643	492	612	615	573	600	597	595	581	603	568	644	608	502
048	Marshall	2013	156.4	14.4	16.4	17.00%	17.20%	9.90%	11.90%	12.70%	30.40%	1.00%	0.00%	1	0.10%	50.59%	49.83%	55.87%	55.36%	52.82%	47.78%	58.26%	56.86%	52.26%	53.93%	48.00%	56.15%	51.22%	56.76%	45.40%	51.62%	58.60%	57.80%	52.46%	53.92%	0.9795	275	336	366	352	315	308	339	341	361	330	362	331	323
049	Mason	2013	133.0	14.3	16.7	16.50%	23.40%	9.60%	11.30%	11.80%	27.20%	0.30%	0.00%	8	4.50%	47.64%	42.31%	50.32%	47.38%	42.34%	32.43%	41.76%	44.11%	38.67%	43.92%	37.03%	50.00%	37.02%	43.52%	41.17%	48.23%	47.85%	46.00%	42.47%	44.12%	0.9766	296	318	320	314	326	271	292	312	331	303	336	307	308
051	Mercer	2013	201.5	14.6	16.2	18.90%	23.30%	9.40%	9.10%	12.20%	25.40%	0.80%	0.90%	9	5.10%	29.96%	36.48%	46.09%	45.31%	45.19%	41.63%	48.46%	50.17%	46.41%	48.28%	38.74%	47.68%	39.37%	45.93%	43.15%	53.16%	39.86%	41.55%	41.78%	45.56%	0.964	564	792	700	661	686	671	727	706	742	636	839	692	606
053	Mineral	2013	134.7	14.4	17.6	8.50%	25.10%	7.40%	12.90%	12.10%	33.60%	0.30%	0.00%	3	2.80%	35.89%	32.79%	44.01%	38.41%	45.20%	41.02%	51.44%	45.73%	47.21%	44.56%	42.81%	45.09%	52.07%	42.68%	43.29%	49.19%	50.79%	45.07%	45.91%	42.62%	0.9823	295	309	283	302	302	283	307	310	319	318	324	316	280
054	Mingo	2013	112.4	14.4	14.8	25.60%	18.70%	8.60%	8.90%	7.10%	30.90%	0.30%	0.00%	12	6.20%	46.35%	40.06%	47.71%	47.01%	48.53%	40.71%	47.69%	47.69%	50.64%	49.52%	44.47%	46.51%	52.28%	53.92%	49.18%	59.60%	50.18%	44.19%	48.54%	47.76%	0.9625	259	362	330	329	327	347	360	320	358	318	315	274	287
056	Monongalia	2013	200.5	15.3	14.8	6.20%	16.80%	17.10%	12.30%	17.50%	28.60%	1.50%	0.00%	6	2.90%	41.66%	51.28%	45.42%	50.14%	33.43%	37.86%	29.35%	44.19%	29.53%	45.02%	27.94%	31.77%	28.71%	42.24%	33.06%	39.27%	34.02%	49.58%	33.80%	43.52%	0.9786	647	865	827	804	841	768	753	806	743	775	871	821	747
057	Monroe	2013	168.4	14.5	13.3	23.10%	29.50%	9.60%	7.70%	12.20%	15.40%	1.30%	1.30%	1	0.30%	47.87%	46.54%	55.86%	49.67%	51.67%	42.43%	61.64%	58.53%	58.60%	61.83%	54.73%	62.78%	55.79%	60.43%	53.72%	60.00%	55.06%	54.35%	54.96%	55.19%	0.9591	121	145	135	131	115	113	144	148	138	146	133	133	130
058	Morgan	2013	127.0	15.0	12.1	22.00%	21.50%	20.60%	7.20%	13.90%	13.90%	0.90%	0.00%	4	4.40%	47.36%	49.12%	46.01%	49.55%	47.85%	34.28%	45.20%	45.89%	47.79%	42.64%	54.60%	53.19%	32.83%	47.76%	29.72%	39.82%	28.94%	39.13%	42.73%	44.61%	0.9646	128	159	166	194	162	175	176	187	194	191	244	214	185
060	Mcdowell	2013	164.6	13.9	16.3	28.70%	20.20%	6.20%	4.00%	11.20%	27.70%	0.00%	1.90%	27	14.80%	41.46%	45.73%	32.58%	41.57%	34.85%	29.88%	45.16%	50.00%	45.83%	52.60%	34.04%	39.89%	43.45%	56.11%	39.01%	51.09%	44.25%	48.27%	40.21%	46.56%	0.9272	216	303	250	253	257	250	261	252	253	275	252	268	205
062	Nicholas	2013	161.4	13.7	16.5	17.40%	24.10%	6.50%	10.60%	10.60%	30.30%	0.30%	0.30%	3	5.90%	29.29%	33.98%	36.32%	35.91%	33.84%	33.46%	25.91%	31.70%	31.20%	31.32%	30.68%	29.16%	32.15%	35.24%	32.60%	30.00%	23.50%	24.62%	30.74%	31.84%	0.9785	235	356	325	286	290	280	280	272	302	296	289	295	271
064	Ohio	2013	182.8	14.8	15.5	14.70%	20.20%	12.20%	12.60%	13.20%	26.20%	0.80%	0.00%	2	2.70%	47.38%	45.99%	57.80%	58.15%	55.19%	50.17%	53.35%	55.59%	47.66%	53.51%	36.86%	47.09%	43.72%	61.64%	41.05%	45.26%	39.04%	37.05%	46.90%	50.61%	0.992	308	424	407	405	400	387	366	377	372	389	416	411	434
066	Pendleton	2013	99.5	11.1	17.4	17.60%	22.50%	10.80%	13.70%	9.80%	25.50%	0.00%	0.00%	0	2.30%	62.34%	60.91%	58.70%	62.59%	53.16%	51.23%	54.98%	61.99%	55.89%	58.02%	52.65%	65.51%	54.63%	63.41%	46.59%	57.74%	51.25%	55.36%	54.48%	59.70%	0.9797	67	63	69	65	73	82	73	59	69	84	80	65	90
067	Pleasants	2013	103.6	12.9	17.0	14.80%	21.30%	12.30%	9.80%	12.30%	29.50%	0.00%	0.00%	0	0.00%	45.07%	45.07%	55.95%	57.14%	61.64%	47.94%	54.23%	52.54%	42.64%	44.11%	45.12%	52.43%	71.25%	65.00%	55.55%	55.55%	64.28%	49.39%	55.42%	52.33%	0.9702	65	102	59	79	84	75	84	93	108	90	111	89	98
069	Pocahontas	2013	107.9	12.4	15.3	18.60%	24.60%	9.30%	2.50%	0.00%	0.80%	0.80%	43.20%	2	2.60%	37.20%	40.69%	50.66%	37.33%	29.88%	19.54%	31.46%	40.44%	33.64%	31.77%	34.78%	53.26%	23.36%	38.31%	32.92%	41.46%	39.39%	33.33%	34.34%	37.25%	0.9696	58	80	72	73	86	80	88	78	84	84	92	84	86
070	Preston	2013	179.4	14.5	16.3	10.30%	23.00%	18.50%	8.20%	12.40%	25.90%	1.30%	0.50%	18	9.70%	37.64%	37.64%	50.00%	48.68%	33.72%	32.55%	38.96%	42.85%	44.87%	35.89%	43.37%	45.78%	54.02%	55.17%	39.72%	43.83%	46.25%	54.32%	43.17%	44.07%	0.9809	269	333	354	312	353	329	329	314	331	320	367	346	313
072	Putnam	2013	190.1	14.5	16.0	12.20%	25.20%	7.50%	11.70%	14.00%	28.70%	0.60%	0.00%	12	2.90%	32.09%	38.68%	38.46%	32.00%	42.37%	35.97%	37.08%	44.03%	48.60%	50.46%	41.26%	51.74%	33.23%	42.38%	39.62%	42.36%	38.79%	34.00%	38.99%	41.26%	0.9867	415	724	745	676	735	717	721	722	737	765	768	691	676
074	Raleigh	2013	196.3	14.9	15.4	17.10%	23.50%	8.90%	9.60%	12.20%	27.80%	0.70%	0.30%	30	5.30%	53.09%	55.64%	55.52%	56.36%	60.60%	56.47%	64.98%	65.44%	67.56%	62.60%	59.26%	61.22%	60.37%	62.38%	54.62%	56.79%	56.10%	55.60%	59.24%	59.28%	0.9617	769	1021	958	952	868	932	955	897	958	852	1000	861	787
075	Randolph	2013	152.6	13.8	17.7	12.20%	21.00%	7.20%	11.70%	16.00%	31.40%	0.50%	0.00%	6	3.10%	40.96%	51.43%	50.32%	52.34%	50.63%	47.86%	55.14%	56.04%	50.43%	53.56%	48.97%	53.84%	50.32%	53.82%	45.16%	53.05%	48.27%	48.48%	49.02%	52.31%	0.9695	227	374	296	349	336	320	291	329	314	269	303	318	262
077	Ritchie	2013	134.7	14.0	14.5	19.40%	22.40%	10.40%	9.00%	6.00%	31.30%	1.50%	0.00%	4	3.10%	39.33%	33.93%	48.45%	42.28%	44.89%	37.07%	40.72%	45.28%	44.55%	49.50%	42.32%	48.87%	39.11%	51.02%	42.26%	41.78%	38.75%	40.92%	42.33%	43.28%	0.9755	98	111	109	123	119	109	114	106	101	99	134	102	111
079	Roane	2013	140.3	14.3	14.8	22.40%	26.30%	7.80%	7.80%	13.20%	20.50%	2.00%	0.00%	5	3.00%	41.52%	43.22%	43.85%	45.61%	37.93%	36.20%	34.57%	37.38%	45.54%	51.48%	26.53%	47.95%	52.84%	70.49%	47.31%	62.36%	40.00%	51.00%	41.34%	49.43%	0.9669	123	196	164	166	202	176	163	171	200	190	184	193	177
081	Summers	2013	130.8	15.0	14.9	21.90%	23.40%	7.30%	11.70%	10.90%	22.60%	2.20%	0.00%	3	3.10%	31.95%	40.20%	38.54%	39.66%	31.05%	36.02%	30.45%	40.22%	43.22%	48.95%	35.32%	49.45%	36.78%	50.00%	28.57%	40.65%	35.32%	41.91%	34.66%	43.12%	0.9659	117	132	113	142	113	110	106	108	113	98	125	106	97
083	Taylor	2013	150.5	15.5	17.5	9.60%	22.30%	7.10%	13.70%	11.70%	35.00%	0.50%	0.00%	6	5.00%	31.62%	29.05%	46.01%	30.97%	36.53%	39.42%	53.84%	49.03%	38.88%	47.22%	42.85%	44.89%	23.68%	47.36%	52.52%	50.00%	36.95%	54.94%	40.04%	43.18%	0.9707	130	177	185	179	178	197	168	161	170	206	184	180	156
084	Tucker	2013	121.3	12.3	15.3	14.00%	18.00%	15.00%	14.00%	11.00%	26.00%	2.00%	0.00%	1	4.70%	32.24%	35.51%	38.38%	46.46%	33.70%	33.70%	53.65%	52.43%	51.20%	49.39%	44.67%	41.62%	46.25%	51.25%	37.05%	43.19%	54.96%	47.72%	42.98%	44.27%	0.9731	62	61	72	64	82	79	65	70	84	84	86	66	81
085	Tyler	2013	119.4	13.6	15.8	13.40%	29.10%	6.30%	11.80%	14.20%	25.20%	0.00%	0.00%	4	3.50%	33.33%	22.35%	42.30%	30.76%	44.77%	34.32%	39.43%	49.29%	43.02%	50.00%	44.18%	47.67%	44.18%	61.62%	45.16%	57.14%	47.50%	61.25%	42.57%	46.01%	0.9838	76	104	93	93	94	76	107	95	112	113	108	92	105
087	Upshur	2013	171.3	13.8	15.9	13.90%	16.70%	13.60%	12.10%	15.80%	25.50%	0.60%	1.80%	8	8.00%	40.86%	41.93%	50.64%	44.73%	50.90%	49.09%	52.63%	57.89%	56.63%	65.48%	50.44%	53.09%	55.44%	62.37%	44.08%	52.68%	63.72%	52.94%	51.95%	53.79%	0.9756	180	305	321	282	282	279	300	308	268	272	315	274	226
089	Wayne	2013	164.9	14.4	13.8	19.40%	23.40%	9.20%	11.10%	13.20%	22.70%	0.20%	0.80%	30	10.10%	38.70%	40.50%	38.26%	38.62%	46.17%	38.87%	36.56%	41.55%	44.15%	49.24%	43.63%	44.36%	28.57%	44.79%	35.22%	47.36%	38.61%	47.29%	38.90%	43.37%	0.9718	405	581	543	515	548	496	572	557	571	593	662	516	457
091	Webster	2013	139.5	14.5	16.9	15.70%	29.90%	3.70%	10.40%	0.00%	0.00%	0.70%	39.60%	0	2.00%	39.01%	49.81%	45.89%	50.00%	36.79%	38.34%	38.48%	54.59%	40.98%	50.78%	36.00%	45.12%	27.40%	46.61%	36.67%	52.55%	42.30%	48.74%	37.87%	48.31%	0.9671	99	118	109	101	104	96	106	121	101	88	100	119	109
092	Wetzel	2013	148.3	13.1	16.7	15.90%	26.40%	10.10%	7.80%	12.40%	27.50%	0.00%	0.00%	10	4.40%	43.00%	37.00%	46.80%	45.74%	48.00%	44.00%	65.00%	50.00%	33.33%	50.00%	46.51%	45.34%	42.42%	50.50%	19.09%	29.72%	30.61%	38.77%	41.80%	43.40%	0.9834	149	212	225	177	204	193	208	177	200	206	242	221	196
094	Wirt	2013	138.0	13.3	13.2	27.40%	21.10%	12.60%	10.50%	12.60%	14.70%	1.10%	0.00%	1	2.00%	24.37%	33.83%	35.39%	32.58%	39.80%	42.78%	41.89%	46.36%	32.14%	45.40%	37.25%	51.72%	37.44%	58.72%	35.54%	51.18%	39.78%	45.45%	35.90%	45.78%	0.9785	57	70	81	76	73	65	79	50	85	79	80	72	92
096	Wood	2013	193.3	14.8	16.6	15.90%	25.40%	11.40%	11.50%	11.70%	23.60%	0.50%	0.00%	8	2.90%	27.39%	28.76%	46.77%	37.09%	49.38%	46.91%	58.33%	56.25%	37.20%	44.18%	45.12%	50.00%	41.25%	49.36%	47.05%	47.05%	46.59%	39.77%	43.71%	44.07%	0.986	680	944	980	996	979	935	968	990	985	1032	1046	1046	865
098	Wyoming	2013	142.3	13.6	16.6	20.80%	19.10%	6.90%	6.90%	12.50%	33.50%	0.30%	0.00%	30	10.40%	42.98%	44.28%	48.93%	45.74%	44.09%	43.15%	48.50%	58.36%	47.19%	49.74%	44.83%	54.33%	41.07%	57.28%	39.80%	51.22%	37.93%	45.51%	44.05%	50.09%	0.9563	314	314	293	301	287	315	299	304	314	324	343	289	307
[truncated: 32 more columns]

## Sheet: 2013-14
County Number	County	Year	Pupil/Administrator Ratio	Pupil/Teacher Ratio	Avg Yrs Experience for Prof Staff	Bachelor's Degree	Bachelor's Degree +15	Master's Degree	Master's Degree +15	Master's Degree +30	Master's Degree +45	Doctorate	Other	Teachers on permit	% Classes Taught by Non-Highly Qualified Tch	Grd3Math	Grd3RLA	Grd4Math	Grd4RLA	Grd5Math	Grd5RLA	Grd6Math	Grd6RLA	Grd7Math	Grd7RLA	Grd8Math	Grd8RLA	Grd9Math	Grd9RLA	Grd10Math	Grd10RLA	Grd11Math	Grd11RLA	OvAllMath	OvAllRLA	Atendence/Daily	EPre.K/EC	EKind.	E1	E2	E3	E4	E5	E6	E7	E8	E9	E10	E11
002	Barbour	2014	153.4	14.4	15.6	0.156	0.229	0.117	0.107	0.141	0.234	0.015	0	9	0.07	36.97%	43.33%	43.76%	43.22%	43.68%	43.04%	43.33%	52.14%	46.78%	50.50%	39.33%	48.06%	41.10%	49.71%	39.56%	48.99%	43.22%	45.43%	41.97%	47.20%	0.9707	142	164	175	150	167	186	172	177	182	201	195	203	190
004	Berkeley	2014	176.9	13.9	12.9	0.243	0.208	0.116	0.117	0.113	0.197	0.006	0.001	46	0.053	26.66%	29.83%	43.67%	44.25%	41.40%	38.21%	38.29%	40.42%	33.33%	38.18%	28.74%	44.31%	28.96%	43.40%	31.17%	38.01%	33.11%	34.66%	33.87%	39.08%	0.9769	607	1345	1390	1336	1263	1238	1255	1338	1229	1330	1533	1176	1147
006	Boone	2014	108.8	12.1	13.6	0.223	0.291	0.077	0.083	0.106	0.216	0.002	0.002	33	0.12	35.09%	45.54%	44.14%	46.64%	42.71%	43.54%	38.68%	55.87%	42.94%	57.16%	36.92%	51.98%	45.36%	54.90%	36.96%	49.21%	43.98%	50.70%	40.71%	50.65%	0.9762	248	369	341	353	328	343	331	353	337	340	368	330	315
008	Braxton	2014	137.6	13.8	15.6	0.215	0.21	0.108	0.102	0.134	0.215	0.016	0	2	0.013	29.35%	32.72%	44.14%	39.33%	42.85%	46.00%	39.10%	50.80%	49.28%	52.69%	35.13%	41.08%	40.55%	48.90%	39.46%	39.66%	52.83%	41.37%	41.27%	43.74%	0.9622	138	170	181	145	163	157	166	136	156	171	189	190	158
010	Brooke	2014	138.1	13.3	16.6	0.19	0.207	0.09	0.09	0.153	0.26	0.01	0	10	0.059	28.94%	35.09%	38.66%	30.66%	35.29%	25.49%	52.07%	45.83%	65.38%	55.72%	41.72%	38.41%	24.69%	33.73%	32.23%	40.13%	29.13%	37.00%	38.44%	37.80%	0.96	105	237	229	238	268	260	241	233	257	271	293	253	268
012	Cabell	2014	204.4	14.9	14.5	0.181	0.232	0.104	0.099	0.126	0.253	0.003	0.003	9	0.036	45.14%	43.45%	41.15%	43.80%	35.74%	26.80%	38.96%	36.96%	50.21%	39.30%	32.79%	39.60%	29.48%	47.26%	35.19%	46.18%	36.66%	33.80%	38.25%	39.85%	0.9564	656	982	956	965	940	900	930	927	834	889	1007	917	852
014	Calhoun	2014	89.1	12.3	12.8	0.33	0.194	0.126	0.078	0.068	0.204	0	0	8	0.106	28.10%	41.83%	37.36%	37.68%	43.79%	43.35%	39.61%	50.79%	45.60%	49.13%	33.36%	45.38%	40.29%	52.95%	38.18%	47.95%	46.49%	53.31%	39.10%	46.77%	0.9748	61	87	84	85	78	81	67	90	90	84	76	77	93
016	Clay	2014	163.1	13.5	15	0.164	0.158	0.03	0.085	0.127	0.424	0.006	0.006	7	0.059	51.72%	55.17%	45.00%	41.66%	28.75%	27.50%	29.54%	40.90%	34.72%	38.88%	36.14%	36.14%	44.92%	37.68%	37.33%	39.47%	49.23%	44.61%	39.32%	40.29%	0.9649	148	150	138	124	129	145	148	130	135	148	165	165	157
018	Doddridge	2014	90.9	12.9	12.7	0.218	0.176	0.151	0.109	0.151	0.168	0.025	0	4	0.023	41.04%	54.47%	50.71%	55.00%	38.81%	44.73%	64.06%	65.62%	46.15%	49.23%	48.00%	60.00%	50.00%	64.61%	46.21%	65.15%	48.62%	49.07%	47.96%	56.31%	0.9715	54	70	79	84	90	86	75	86	89	102	111	95	100
020	Fayette	2014	162.1	13.9	15.4	0.246	0.199	0.106	0.113	0.101	0.225	0.007	0.003	27	0.064	40.00%	48.88%	43.75%	43.75%	43.93%	42.42%	54.11%	55.29%	51.16%	54.65%	40.86%	41.30%	45.74%	41.48%	42.35%	36.47%	21.83%	20.68%	42.55%	42.74%	0.9596	152	526	513	522	490	487	489	513	542	531	550	561	467
022	Gilmer	2014	78.5	13.8	13	0.198	0.209	0.187	0.121	0.11	0.132	0.011	0.033	2	0.023	33.61%	39.70%	42.82%	37.96%	33.75%	35.56%	34.51%	38.70%	41.30%	36.51%	25.71%	31.36%	32.02%	40.37%	28.66%	37.71%	29.78%	36.08%	33.67%	37.09%	0.952	59	55	60	70	59	63	72	74	68	77	66	80	65
024	Grant	2014	113.7	14.7	13.6	0.136	0.201	0.195	0.136	0.078	0.227	0.013	0.013	5	0.027	30.00%	35.00%	63.76%	55.07%	44.44%	46.29%	57.89%	63.15%	53.62%	30.43%	66.66%	63.49%	46.47%	42.25%	41.79%	43.28%	44.44%	46.87%	50.08%	47.03%	0.9755	85	148	134	139	154	147	154	145	156	149	151	135	139
026	Greenbrier	2014	138.4	14.1	14.3	0.214	0.247	0.124	0.079	0.117	0.21	0.007	0.002	8	0.013	46.08%	42.24%	38.97%	36.76%	34.30%	36.49%	37.70%	47.54%	46.45%	47.61%	42.36%	40.97%	43.47%	35.76%	29.62%	33.08%	34.61%	29.10%	39.18%	38.63%	0.9613	244	372	381	394	404	378	379	372	391	396	433	379	360
028	Hampshire	2014	168.5	14.6	14.2	0.152	0.216	0.17	0.138	0.124	0.198	0.004	0	12	0.048	44.12%	45.84%	41.36%	42.40%	52.33%	49.70%	48.60%	53.68%	49.14%	49.26%	42.35%	38.91%	39.69%	50.76%	42.51%	47.28%	40.67%	40.54%	44.54%	46.51%	0.9691	150	280	247	251	297	260	248	286	291	312	305	283	271
029	Hancock	2014	154.9	14.3	14.5	0.13	0.221	0.142	0.102	0.113	0.289	0	0.003	5	0.014	36.06%	39.75%	31.30%	27.10%	43.34%	36.12%	41.45%	48.29%	44.26%	43.20%	36.70%	42.76%	40.80%	49.39%	32.47%	47.65%	25.71%	32.92%	37.03%	40.94%	0.9395	171	332	330	315	312	315	295	280	362	322	383	292	287
031	Hardy	2014	154.5	15.6	14.7	0.097	0.226	0.134	0.14	0.14	0.253	0.011	0	8	0.032	49.03%	54.83%	52.28%	53.92%	39.59%	42.28%	54.04%	57.09%	60.00%	61.87%	45.30%	55.48%	52.06%	49.48%	47.90%	50.00%	51.93%	47.86%	50.28%	52.79%	0.9726	108	180	185	175	153	164	169	182	170	184	185	175	167
033	Harrison	2014	207.9	14.6	15.2	0.162	0.164	0.152	0.111	0.141	0.261	0.007	0.002	8	0.018	44.57%	39.39%	46.70%	41.31%	36.31%	38.20%	32.53%	46.98%	40.00%	45.55%	47.40%	48.70%	43.37%	50.00%	36.55%	46.20%	58.38%	42.23%	42.78%	44.19%	0.9697	611	806	761	786	809	774	800	794	780	872	1079	853	772
035	Jackson	2014	157.2	14.2	16.5	0.122	0.21	0.095	0.133	0.154	0.281	0.005	0	0	0.044	33.77%	40.23%	39.65%	43.58%	42.30%	43.59%	43.04%	57.23%	59.89%	59.64%	45.10%	53.33%	43.00%	54.84%	43.99%	55.34%	46.49%	52.04%	44.03%	50.95%	0.9702	280	348	381	379	354	360	366	370	369	354	477	359	333
037	Jefferson	2014	181.2	15.2	14.1	0.246	0.229	0.123	0.109	0.104	0.163	0.011	0.014	30	0.054	37.22%	43.88%	50.28%	47.74%	48.15%	49.71%	53.02%	51.64%	43.49%	45.68%	42.00%	50.85%	35.73%	57.06%	35.67%	55.97%	46.96%	51.43%	43.53%	50.47%	0.9908	220	600	773	683	662	618	615	537	643	630	632	602	629
039	Kanawha	2014	179.6	14.2	15	0.19	0.236	0.087	0.1	0.127	0.249	0.011	0	64	0.082	48.12%	49.77%	51.46%	50.73%	54.13%	51.17%	46.70%	58.98%	48.21%	56.77%	44.99%	51.66%	41.88%	50.36%	47.81%	54.14%	49.32%	48.82%	47.97%	52.63%	0.9672	1186	2189	2280	2073	2124	2077	2114	2151	2091	2169	2469	1882	1842
041	Lewis	2014	154.4	14.8	17	0.15	0.214	0.132	0.114	0.114	0.264	0.009	0.005	2	0.031	40.01%	47.36%	46.50%	43.72%	50.19%	45.13%	45.52%	55.68%	49.26%	51.84%	41.91%	51.87%	44.70%	51.59%	43.90%	57.64%	54.05%	55.43%	46.10%	50.97%	0.9563	125	191	187	197	179	171	197	182	187	216	250	232	195
043	Lincoln	2014	153.8	13.9	15	0.184	0.256	0.089	0.104	0.092	0.269	0.006	0	13	0.074	32.94%	40.00%	35.86%	29.65%	38.54%	24.47%	40.44%	42.13%	39.69%	42.71%	41.71%	41.71%	40.43%	42.30%	41.00%	41.50%	33.75%	35.80%	38.47%	38.01%	0.9707	222	318	277	248	296	262	279	279	276	271	302	203	181
045	Logan	2014	125.4	14.2	14	0.306	0.213	0.074	0.063	0.061	0.276	0	0.008	48	0.137	26.54%	35.27%	38.38%	37.32%	37.80%	36.74%	37.17%	49.81%	32.77%	37.39%	33.91%	41.95%	34.93%	39.56%	33.33%	41.17%	36.55%	40.10%	34.58%	39.91%	0.9584	327	452	488	469	454	452	443	469	514	472	519	522	465
047	Marion	2014	196	14.3	15.2	0.141	0.193	0.15	0.127	0.14	0.244	0.004	0	12	0.022	32.31%	34.42%	42.76%	42.98%	31.53%	31.46%	43.07%	51.84%	36.40%	45.61%	19.29%	37.83%	29.03%	44.64%	29.00%	37.87%	27.57%	35.12%	32.35%	40.34%	0.9671	396	588	590	564	602	575	574	573	531	595	689	670	606
048	Marshall	2014	156.9	14.2	15	0.186	0.179	0.084	0.139	0.132	0.27	0.01	0	0	0.001	49.91%	47.63%	48.89%	51.10%	55.29%	47.22%	55.15%	57.21%	52.86%	52.69%	48.15%	54.19%	44.22%	51.65%	47.16%	44.04%	42.02%	46.15%	49.40%	50.29%	0.9757	231	321	338	341	340	326	350	340	347	380	408	397	379
049	Mason	2014	123.2	14.2	15.5	0.186	0.219	0.108	0.105	0.13	0.249	0.003	0	11	0.049	44.02%	51.60%	43.35%	44.33%	50.00%	43.98%	36.99%	43.51%	40.23%	43.49%	38.70%	45.19%	35.78%	45.04%	40.05%	52.04%	36.30%	44.58%	40.57%	46.03%	0.9704	290	273	318	327	313	300	314	302	341	313	340	302	283
051	Mercer	2014	191.7	14.7	15.8	0.223	0.22	0.107	0.086	0.111	0.246	0.006	0	12	0.026	21.68%	32.68%	28.30%	32.92%	40.15%	42.04%	39.93%	53.13%	43.32%	49.83%	39.30%	43.12%	39.10%	48.27%	35.27%	38.75%	47.34%	41.75%	36.95%	42.42%	0.9639	507	751	753	693	743	663	721	717	711	730	781	686	530
053	Mineral	2014	137.3	14.3	16.8	0.094	0.242	0.092	0.125	0.119	0.325	0.003	0	4	0.012	35.98%	40.22%	44.49%	38.70%	40.98%	38.09%	47.01%	45.24%	46.49%	47.17%	41.71%	43.84%	49.77%	46.65%	35.80%	41.04%	44.27%	38.43%	43.01%	42.27%	0.982	282	307	332	321	346	322	300	317	293	320	358	340	355
054	Mingo	2014	117.4	15.2	14.9	0.255	0.187	0.07	0.092	0.07	0.32	0.005	0	19	0.076	30.89%	40.53%	40.19%	45.15%	38.32%	33.44%	49.33%	46.86%	51.17%	49.83%	43.04%	41.69%	49.85%	45.99%	35.01%	46.20%	50.49%	52.31%	43.32%	44.71%	0.9607	255	386	384	364	377	330	321	304	317	345	356	333	279
056	Monongalia	2014	196.4	15.2	14.3	0.06	0.158	0.18	0.137	0.178	0.275	0.013	0	5	0.021	31.76%	44.33%	48.71%	53.84%	42.36%	43.22%	30.05%	51.58%	29.58%	45.01%	29.67%	42.47%	29.72%	42.70%	31.92%	49.43%	36.98%	41.09%	34.53%	46.10%	0.975	497	739	714	785	724	723	713	738	707	770	948	776	715
057	Monroe	2014	148.5	13.9	13.1	0.238	0.252	0.113	0.079	0.132	0.152	0.02	0.013	6	0.11	45.81%	47.26%	51.44%	46.57%	52.14%	48.48%	53.76%	57.08%	58.91%	61.09%	51.01%	61.48%	50.24%	56.68%	47.59%	55.51%	52.38%	53.04%	51.45%	54.03%	0.9634	96	125	148	132	140	147	144	125	141	152	159	186	136
058	Morgan	2014	131	15.3	12.1	0.231	0.185	0.194	0.088	0.148	0.148	0.005	0	7	0.057	41.22%	35.11%	40.35%	33.33%	50.86%	43.10%	49.31%	45.89%	51.07%	53.95%	47.82%	48.92%	38.81%	46.05%	28.34%	48.81%	35.48%	47.31%	42.90%	44.94%	0.9736	114	187	191	179	213	174	209	205	210	216	230	208	188
060	Mcdowell	2014	146.3	12.9	14.5	0.339	0.197	0.063	0.038	0.097	0.245	0	0.022	33	0.167	35.93%	44.50%	42.85%	40.99%	30.93%	34.25%	36.72%	46.89%	50.00%	52.63%	37.43%	49.74%	29.18%	45.67%	44.75%	51.38%	47.09%	46.51%	39.20%	45.95%	0.9251	187	271	301	265	272	273	252	266	266	274	297	258	258
062	Nicholas	2014	168.3	13.5	15.1	0.202	0.235	0.073	0.106	0.1	0.282	0.003	0	5	0.037	16.11%	21.66%	24.27%	32.23%	28.51%	27.68%	27.02%	39.38%	32.11%	33.19%	23.60%	29.43%	38.54%	34.73%	26.81%	29.27%	33.84%	30.45%	27.86%	31.04%	0.9756	170	316	293	290	296	274	303	307	279	289	324	331	304
064	Ohio	2014	187.2	14.7	15.3	0.134	0.186	0.138	0.145	0.132	0.254	0.01	0	2	0.008	35.84%	41.21%	54.44%	50.91%	55.51%	54.41%	41.39%	51.28%	43.34%	52.47%	36.24%	50.00%	40.72%	57.45%	52.59%	59.85%	41.63%	44.96%	44.52%	51.38%	0.9878	249	376	360	350	350	372	378	371	403	382	448	408	399
066	Pendleton	2014	104.3	11.5	14.4	0.183	0.192	0.221	0.144	0.077	0.183	0	0	2	0.012	59.07%	59.32%	53.54%	50.65%	59.78%	58.71%	53.70%	66.13%	57.44%	56.65%	50.26%	59.40%	56.55%	66.66%	49.74%	58.35%	46.97%	52.87%	54.23%	58.82%	0.9781	76	97	77	65	74	77	85	66	98	71	85	76	90
067	Pleasants	2014	94.8	13	15.7	0.189	0.18	0.131	0.09	0.139	0.27	0	0	1	0.022	35.38%	38.46%	50.00%	45.71%	61.62%	54.65%	72.72%	68.18%	57.62%	50.84%	35.38%	43.07%	60.24%	42.16%	65.78%	57.89%	55.73%	49.18%	55.46%	50.07%	0.9692	80	78	88	92	106	91	95	84	107	104	113	108	99
069	Pocahontas	2014	105.8	12.1	15.2	0.169	0.212	0.153	0.051	0	0.017	0.017	0.381	2	0.018	29.62%	32.09%	45.00%	45.00%	27.27%	40.25%	23.59%	38.20%	26.74%	38.37%	26.92%	40.38%	13.20%	42.45%	43.01%	47.31%	20.00%	32.50%	28.01%	39.82%	0.9701	78	82	87	84	85	93	77	86	94	96	95	87	81
070	Preston	2014	208.3	14.8	15.9	0.122	0.2	0.184	0.1	0.116	0.262	0.011	0.005	21	0.037	35.38%	33.84%	42.52%	49.42%	45.33%	49.33%	35.71%	45.88%	50.66%	40.00%	33.33%	33.76%	55.91%	36.17%	47.88%	43.66%	47.22%	31.94%	44.00%	40.65%	0.971	223	341	325	308	336	322	330	340	367	349	395	331	307
072	Putnam	2014	196.2	14.7	15.2	0.12	0.245	0.085	0.131	0.133	0.281	0.005	0	12	0.025	33.74%	34.36%	31.87%	32.55%	37.92%	33.94%	34.47%	44.72%	38.53%	45.54%	35.31%	46.25%	30.86%	42.28%	31.35%	39.73%	30.52%	35.08%	33.88%	39.36%	0.9796	324	696	712	712	698	721	695	646	711	738	732	715	619
074	Raleigh	2014	181.9	14.8	14.9	0.199	0.219	0.093	0.104	0.114	0.264	0.008	0	46	0.066	49.34%	58.46%	61.49%	59.89%	52.67%	54.38%	56.45%	59.80%	62.85%	58.01%	56.72%	62.71%	56.47%	58.01%	51.10%	61.05%	53.58%	52.52%	55.77%	58.41%	0.959	603	903	1023	914	958	877	930	912	852	849	964	889	846
075	Randolph	2014	156.5	13.6	17.3	0.131	0.223	0.076	0.112	0.155	0.297	0.003	0.003	14	0.032	28.78%	43.44%	40.20%	45.86%	41.37%	46.72%	47.21%	52.79%	48.45%	55.63%	35.34%	47.51%	44.58%	49.30%	41.34%	51.04%	42.30%	45.49%	41.00%	48.65%	0.9588	224	334	314	342	320	278	313	309	311	325	373	364	331
077	Ritchie	2014	131.6	14.3	14.9	0.163	0.194	0.147	0.109	0.07	0.31	0.008	0	3	0	35.19%	31.76%	42.36%	37.07%	41.19%	41.82%	40.35%	50.52%	42.00%	48.27%	38.01%	43.83%	43.46%	54.61%	40.55%	47.20%	42.74%	45.80%	40.53%	44.09%	0.9377	100	131	128	114	93	93	111	102	115	130	125	115	134
079	Roane	2014	152.7	14.4	13.9	0.239	0.244	0.08	0.085	0.139	0.189	0.015	0.01	7	0.051	34.51%	44.24%	33.33%	35.00%	37.50%	33.33%	47.78%	41.59%	37.73%	45.28%	32.07%	43.39%	31.25%	48.95%	41.22%	59.64%	39.32%	47.19%	37.25%	44.01%	0.9365	142	174	188	164	203	198	194	197	191	164	195	178	184
081	Summers	2014	118.2	15.5	13.2	0.248	0.219	0.088	0.109	0.117	0.212	0.007	0	1	0.005	39.75%	44.09%	42.47%	44.62%	38.46%	40.23%	27.10%	42.16%	36.64%	35.62%	28.27%	37.69%	27.13%	39.89%	33.33%	46.71%	34.64%	41.44%	34.04%	41.30%	0.9657	85	115	103	110	106	91	111	113	113	105	142	118	121
083	Taylor	2014	151.3	15.6	15.6	0.107	0.224	0.107	0.117	0.138	0.301	0.005	0	6	0.034	26.27%	27.73%	38.93%	27.43%	29.09%	33.94%	45.63%	45.63%	40.00%	49.56%	47.16%	52.83%	29.80%	44.23%	25.24%	40.59%	51.64%	50.54%	36.55%	40.75%	0.9816	130	224	169	173	173	199	169	170	162	172	187	193	156
084	Tucker	2014	102.1	12.8	15.5	0.152	0.182	0.182	0.121	0.121	0.232	0.01	0	2	0.015	27.47%	37.36%	34.73%	38.94%	25.25%	34.53%	31.95%	49.41%	45.85%	42.67%	44.09%	39.50%	47.42%	50.85%	31.81%	43.50%	42.85%	36.36%	36.45%	41.35%	0.985	65	86	71	67	82	75	82	67	79	79	89	87	90
085	Tyler	2014	117.2	13.3	15.7	0.135	0.278	0.087	0.127	0.119	0.254	0	0	2	0.013	31.66%	28.33%	40.22%	25.28%	46.05%	44.73%	42.18%	53.12%	42.02%	43.47%	30.23%	46.51%	52.43%	57.31%	39.08%	52.87%	59.01%	55.73%	42.26%	45.23%	0.9484	95	73	121	88	115	111	115	94	109	116	108	117	120
087	Upshur	2014	169.9	13.9	15.3	0.163	0.182	0.12	0.111	0.166	0.252	0.006	0	8	0.028	38.94%	50.52%	36.84%	40.62%	60.27%	47.29%	35.51%	53.27%	41.75%	47.25%	50.92%	60.18%	37.93%	55.17%	58.25%	67.96%	42.04%	46.59%	44.29%	52.61%	0.9684	157	287	298	295	267	271	280	259	300	297	349	312	236
089	Wayne	2014	177.3	14.6	13.4	0.209	0.221	0.085	0.124	0.133	0.221	0.002	0.007	30	0.091	22.88%	35.43%	36.78%	38.57%	38.60%	40.44%	35.78%	46.33%	33.99%	43.89%	39.92%	44.57%	33.10%	48.65%	38.69%	45.41%	44.14%	44.91%	35.51%	43.07%	0.9668	337	582	591	549	593	572	545	551	552	564	669	543	542
091	Webster	2014	135.1	14.6	17.2	0.159	0.286	0.04	0.103	0.063	0.222	0.008	0.119	0	0.016	34.70%	46.20%	41.71%	42.64%	42.55%	38.68%	39.96%	51.50%	38.12%	46.22%	31.98%	47.01%	30.88%	46.01%	27.19%	46.12%	33.78%	36.98%	35.68%	44.84%	0.9655	79	106	105	122	98	84	99	117	114	134	124	125	136
092	Wetzel	2014	137.9	12.9	15.2	0.174	0.248	0.128	0.089	0.124	0.236	0	0	8	0.06	39.17%	38.14%	40.56%	28.30%	45.16%	50.53%	44.44%	51.51%	53.91%	57.39%	23.76%	39.60%	32.97%	40.42%	32.22%	41.11%	11.81%	20.00%	36.02%	40.66%	0.9791	157	208	217	174	192	213	223	206	180	217	240	214	224
094	Wirt	2014	127.8	13.4	13.6	0.269	0.215	0.129	0.118	0.129	0.129	0.011	0	1	0.054	27.97%	35.11%	28.01%	30.43%	26.34%	37.63%	41.23%	54.97%	42.45%	45.55%	29.08%	44.38%	39.81%	52.77%	45.33%	56.69%	43.20%	48.05%	36.28%	45.54%	0.9154	41	54	61	42	62	71	75	66	78	81	78	85	80
096	Wood	2014	195	14.8	15.3	0.181	0.245	0.131	0.115	0.116	0.209	0.003	0	9	0.036	20.27%	21.62%	25.00%	20.83%	49.20%	45.16%	34.56%	43.20%	32.00%	42.00%	30.58%	50.58%	40.78%	47.36%	38.96%	36.36%	46.47%	46.47%	35.13%	39.35%	0.9401	570	966	999	985	990	1006	987	1016	973	1050	1060	1000	966
098	Wyoming	2014	141.9	13.4	14.6	0.234	0.181	0.074	0.082	0.107	0.286	0.008	0.027	33	0.133	40.47%	45.90%	45.69%	41.74%	41.22%	47.48%	40.18%	53.79%	48.50%	53.45%	41.48%	49.64%	35.96%	48.98%	36.98%	48.88%	39.07%	40.78%	41.13%	47.96%	0.9444	195	357	313	293	297	308	336	316	333	299	309	268	263
[truncated: 32 more columns]

## Sheet: 2014-15
County Number	County	Year	Pupil/Administrator Ratio	Pupil/Teacher Ratio	Avg Yrs Experience for Prof Staff	Bachelor's Degree	Bachelor's Degree +15	Master's Degree	Master's Degree +15	Master's Degree +30	Master's Degree +45	Doctorate	Other	Teachers on permit	% Classes Taught by Non-Highly Qualified Tch	Grd3Math	Grd3RLA	Grd4Math	Grd4RLA	Grd5Math	Grd5RLA	Grd6Math	Grd6RLA	Grd7Math	Grd7RLA	Grd8Math	Grd8RLA	Grd9Math	Grd9RLA	Grd10Math	Grd10RLA	Grd11Math	Grd11RLA	OvAllMath	OvAllRLA	Atendence/Daily	EPre.K/EC	EKind.	E1	E2	E3	E4	E5	E6	E7	E8	E9	E10	E11
002	Barbour	2015	153.1	14.3	16.3	15.80%	24.10%	10.30%	9.40%	13.30%	25.10%	2.00%	0.00%	12	6.00%	43.68%	45.61%	35.51%	45.00%	30.09%	50.91%	25.96%	43.12%	25.58%	44.97%	25.58%	43.52%	18.53%	38.83%	15.39%	43.63%	19.61%	47.48%	26.71%	44.72%	0.9229	136	177	187	195	179	190	180	167	183	170	166	185	166
004	Berkeley	2015	172.9	14.4	13.1	24.10%	20.80%	10.90%	12.10%	11.60%	19.70%	0.80%	0.20%	40	6.20%	23.69%	31.79%	25.92%	29.47%	21.91%	40.67%	17.50%	30.00%	18.03%	34.97%	18.03%	35.36%	9.81%	25.30%	3.31%	29.12%	8.91%	24.35%	16.66%	31.35%	0.9278	805	1359	1471	1468	1389	1407	1391	1392	1417	1418	1494	1419	1151
006	Boone	2015	108.5	11.8	13.0	26.60%	25.40%	7.60%	8.90%	10.90%	19.90%	0.40%	0.20%	36	10.10%	44.35%	48.40%	34.68%	45.77%	31.47%	50.03%	26.19%	49.85%	25.16%	48.92%	25.16%	51.23%	15.16%	41.58%	14.16%	45.71%	18.30%	50.87%	26.60%	47.96%	0.9116	247	339	306	339	308	328	333	343	313	349	358	326	278
008	Braxton	2015	137.6	14.3	14.7	20.50%	21.00%	12.50%	9.10%	15.30%	19.90%	1.70%	0.00%	1	0.60%	42.66%	41.66%	38.50%	41.30%	32.51%	55.82%	26.48%	47.05%	24.67%	44.66%	24.67%	44.14%	16.71%	34.05%	18.30%	42.95%	23.10%	44.17%	28.13%	44.03%	0.9116	130	176	162	161	155	146	145	146	164	132	159	159	165
010	Brooke	2015	118.2	13.1	15.0	20.10%	21.40%	10.50%	10.90%	15.00%	21.80%	0.30%	0.00%	6	3.50%	45.69%	40.13%	32.19%	40.41%	21.42%	51.42%	31.29%	46.20%	23.89%	42.50%	23.89%	58.51%	19.31%	28.08%	6.08%	31.29%	9.74%	44.44%	24.45%	42.37%	0.9225	119	211	225	234	223	237	223	230	208	233	275	246	249
012	Cabell	2015	207.9	14.7	14.1	19.90%	22.20%	10.50%	9.90%	12.50%	24.10%	0.60%	0.30%	16	5.20%	53.57%	46.18%	45.25%	50.43%	23.52%	48.19%	18.02%	30.73%	26.69%	56.79%	26.69%	51.09%	19.14%	47.85%	16.29%	60.00%	26.81%	56.88%	27.46%	49.63%	0.9179	793	1045	1024	986	989	931	963	947	929	985	952	937	878
014	Calhoun	2015	82.0	12.3	12.6	27.50%	22.50%	11.80%	9.80%	7.80%	20.60%	0.00%	0.00%	6	22.70%	43.75%	41.58%	31.39%	41.16%	27.64%	46.82%	21.46%	41.62%	25.33%	43.58%	25.33%	40.69%	17.36%	35.24%	14.52%	42.40%	19.33%	50.19%	24.94%	42.55%	0.9212	59	94	77	81	72	90	62	70	86	81	80	72	76
016	Clay	2015	176.6	14.0	15.8	16.30%	16.30%	1.30%	8.80%	13.80%	43.10%	0.60%	0.00%	4	2.30%	55.55%	68.05%	44.56%	46.73%	15.51%	36.20%	17.91%	25.37%	20.93%	31.39%	20.93%	33.33%	23.37%	46.75%	21.31%	34.42%	9.52%	28.57%	25.84%	39.44%	0.9671	148	163	136	156	139	131	144	159	128	135	136	137	140
018	Doddridge	2015	91.0	12.8	12.6	22.30%	19.00%	13.20%	10.70%	14.90%	17.40%	2.50%	0.00%	2	2.40%	52.59%	56.29%	38.09%	49.20%	31.25%	58.33%	21.25%	45.00%	32.25%	53.22%	32.25%	42.42%	26.51%	54.54%	32.82%	57.25%	14.96%	59.84%	30.30%	52.76%	0.9283	70	85	86	82	80	89	79	65	87	91	91	86	81
020	Fayette	2015	161.6	14.2	14.8	26.30%	19.50%	10.90%	11.80%	10.70%	20.20%	0.40%	0.40%	20	6.40%	39.74%	47.43%	43.01%	48.38%	28.04%	52.43%	35.82%	41.79%	32.55%	45.34%	32.55%	43.67%	23.86%	44.31%	17.58%	56.04%	20.98%	58.02%	28.81%	48.73%	0.9183	353	493	502	515	479	480	469	511	481	515	501	496	509
022	Gilmer	2015	86.0	14.0	13.1	19.30%	17.00%	21.60%	14.80%	13.60%	13.60%	0.00%	0.00%	1	6.30%	34.84%	34.63%	32.82%	44.06%	27.96%	45.63%	21.21%	31.17%	12.71%	26.68%	12.71%	30.87%	10.58%	34.02%	8.44%	38.13%	7.97%	37.89%	19.28%	35.72%	0.9292	65	56	67	64	73	61	68	50	60	64	70	70	69
024	Grant	2015	116.1	14.9	13.1	15.20%	19.20%	15.20%	17.90%	9.30%	22.50%	0.70%	0.00%	8	4.70%	38.57%	48.57%	38.98%	38.98%	45.31%	73.43%	34.61%	57.69%	23.72%	43.85%	23.72%	37.50%	27.27%	48.38%	20.00%	48.48%	13.11%	41.93%	29.50%	48.74%	0.9344	117	118	123	124	125	117	135	135	119	126	153	131	140
026	Greenbrier	2015	144.8	14.4	14.4	19.70%	25.60%	11.70%	8.90%	9.60%	23.30%	0.90%	0.20%	6	3.70%	41.17%	52.94%	32.74%	38.93%	28.81%	57.62%	31.81%	48.09%	23.07%	45.29%	23.07%	48.46%	40.84%	45.77%	8.87%	46.40%	19.23%	42.30%	27.02%	47.28%	0.9126	248	379	357	388	352	352	383	348	392	417	452	371	360
028	Hampshire	2015	159.0	14.9	15.0	15.80%	23.30%	13.60%	12.20%	13.30%	21.10%	0.70%	0.00%	6	0.80%	45.37%	46.92%	35.71%	50.28%	34.02%	55.32%	24.56%	41.04%	30.20%	45.31%	30.20%	37.83%	13.60%	33.65%	13.84%	43.56%	26.19%	43.02%	27.19%	43.93%	0.9216	182	245	218	247	223	249	219	264	249	248	301	260	240
029	Hancock	2015	154.4	14.4	13.7	14.10%	22.00%	15.80%	9.90%	11.90%	26.00%	0.00%	0.30%	3	3.10%	45.08%	42.15%	34.02%	43.15%	34.43%	51.18%	31.53%	45.97%	29.50%	44.71%	29.50%	48.96%	21.42%	42.55%	19.38%	47.39%	18.44%	50.71%	28.47%	46.13%	0.934	226	325	346	253	290	317	317	301	317	328	334	301	276
031	Hardy	2015	156.7	16.0	14.1	12.00%	23.00%	12.00%	12.00%	15.30%	24.60%	1.10%	0.00%	6	6.00%	62.41%	54.22%	42.13%	51.56%	28.52%	47.90%	34.35%	42.32%	37.07%	52.64%	37.07%	57.27%	19.48%	35.83%	15.46%	43.11%	23.04%	45.92%	33.41%	47.99%	0.9338	156	176	175	192	163	158	167	180	167	180	164	168	146
033	Harrison	2015	204.6	14.5	15.1	16.60%	14.80%	16.70%	10.70%	13.60%	26.30%	0.80%	0.40%	9	3.10%	41.77%	42.40%	24.84%	39.10%	18.45%	54.16%	23.36%	45.05%	20.12%	38.78%	20.12%	44.56%	19.13%	39.87%	11.03%	48.05%	16.66%	52.17%	22.46%	44.82%	0.9321	628	840	849	790	795	847	770	781	758	785	883	782	764
035	Jackson	2015	162.0	14.3	16.7	13.30%	20.60%	8.90%	12.80%	15.10%	28.60%	0.70%	0.00%	11	5.00%	39.47%	40.73%	27.27%	42.39%	28.06%	56.52%	30.08%	47.23%	27.78%	45.22%	27.78%	46.00%	22.84%	39.17%	15.92%	41.20%	22.74%	49.25%	27.38%	45.17%	0.9266	270	342	390	354	355	362	352	355	373	357	397	362	320
037	Jefferson	2015	161.9	15.0	14.2	22.70%	22.80%	11.60%	11.60%	11.60%	16.60%	1.30%	1.70%	22	5.80%	44.76%	49.12%	41.78%	49.13%	37.50%	55.52%	31.21%	47.53%	26.27%	52.54%	26.27%	39.60%	16.80%	40.10%	14.97%	43.20%	15.24%	46.28%	27.36%	46.97%	0.9454	367	657	684	724	633	676	691	652	719	717	748	671	611
039	Kanawha	2015	174.6	14.0	14.8	20.10%	21.90%	9.70%	9.80%	12.40%	25.10%	0.90%	0.00%	97	11.00%	51.26%	54.60%	43.32%	53.74%	37.31%	59.18%	34.28%	56.80%	31.63%	53.34%	31.63%	47.30%	24.03%	48.53%	25.11%	54.93%	29.00%	62.29%	33.56%	54.27%	0.9286	1316	2023	2182	2030	1975	1994	2095	2065	2153	2050	2425	1986	1838
041	Lewis	2015	151.5	14.6	16.4	17.40%	20.50%	13.20%	11.00%	11.90%	24.20%	1.40%	0.50%	13	6.70%	45.19%	47.44%	42.58%	48.59%	34.13%	51.56%	27.50%	40.35%	26.35%	43.54%	26.35%	39.27%	18.75%	37.06%	16.40%	40.78%	23.22%	52.51%	28.71%	44.46%	0.9217	139	183	209	181	184	173	155	207	187	198	200	211	184
043	Lincoln	2015	161.3	14.4	15.5	19.90%	23.20%	9.80%	11.10%	7.50%	27.80%	0.70%	0.00%	13	6.80%	26.96%	28.08%	37.86%	45.29%	26.66%	35.33%	20.10%	30.92%	21.57%	33.33%	21.57%	41.45%	19.19%	32.82%	4.56%	32.48%	10.22%	40.67%	21.76%	35.48%	0.8971	239	304	325	276	292	281	282	294	269	231	272	216	228
045	Logan	2015	155.8	14.0	13.5	30.30%	20.60%	9.10%	6.60%	6.40%	25.00%	0.20%	1.90%	43	11.50%	34.38%	41.05%	25.89%	33.09%	24.82%	55.00%	16.37%	32.05%	18.68%	45.05%	18.68%	33.33%	14.85%	33.46%	3.06%	37.05%	10.34%	36.93%	18.84%	38.83%	0.9093	339	404	435	429	402	440	441	442	459	453	506	509	459
047	Marion	2015	204.2	14.1	14.8	16.70%	17.20%	15.70%	12.90%	14.50%	22.60%	0.40%	0.00%	11	2.20%	36.77%	37.87%	29.42%	40.45%	21.88%	34.33%	18.34%	29.81%	15.43%	34.42%	15.43%	32.13%	8.31%	28.54%	4.11%	33.47%	3.78%	30.82%	16.16%	33.45%	0.9403	496	633	608	582	602	548	591	607	594	589	657	591	557
048	Marshall	2015	156.4	14.2	14.1	21.10%	18.70%	8.50%	13.70%	13.40%	23.90%	0.70%	0.00%	1	0.50%	50.00%	50.16%	44.28%	45.01%	29.73%	47.30%	36.13%	49.07%	29.77%	49.82%	29.77%	45.89%	22.52%	45.42%	16.51%	40.74%	26.14%	48.38%	31.51%	46.91%	0.9243	278	341	363	320	349	341	320	317	353	345	353	326	355
049	Mason	2015	128.8	14.3	14.2	22.30%	18.60%	10.70%	11.50%	12.70%	23.90%	0.30%	0.00%	17	7.00%	48.42%	48.27%	37.01%	45.97%	25.39%	46.98%	27.15%	34.43%	24.63%	37.20%	24.63%	33.81%	18.36%	36.84%	14.98%	40.92%	11.85%	40.74%	25.76%	40.59%	0.9268	270	293	354	289	294	316	323	269	302	317	337	296	294
051	Mercer	2015	178.5	14.2	14.8	24.90%	21.80%	11.60%	8.50%	10.40%	22.30%	0.50%	0.00%	9	4.30%	34.35%	40.81%	24.29%	38.48%	22.43%	46.47%	25.65%	42.00%	20.52%	35.78%	20.52%	38.36%	18.82%	33.23%	15.80%	36.95%	18.82%	40.23%	22.10%	39.08%	0.93	565	765	750	724	634	629	658	673	722	662	784	644	642
053	Mineral	2015	131.0	14.3	16.1	10.80%	21.30%	10.20%	14.10%	12.70%	30.50%	0.30%	0.00%	7	1.80%	37.02%	42.69%	34.61%	47.27%	28.89%	50.30%	24.92%	39.38%	23.10%	40.85%	23.10%	44.53%	20.08%	36.47%	18.19%	41.83%	18.01%	39.32%	25.60%	42.41%	0.9355	269	299	304	290	267	299	310	287	305	310	316	341	283
054	Mingo	2015	116.0	15.0	13.9	27.00%	18.50%	9.30%	9.00%	6.30%	28.30%	1.40%	0.30%	25	9.40%	40.53%	40.90%	40.53%	48.17%	20.45%	46.10%	28.57%	33.21%	40.90%	43.32%	40.90%	39.61%	29.43%	42.85%	24.38%	56.74%	26.10%	55.51%	31.44%	45.28%	0.9172	287	327	351	334	320	319	307	330	333	309	363	291	242
056	Monongalia	2015	188.3	15.1	13.8	6.50%	14.90%	19.00%	12.90%	18.90%	26.30%	1.50%	0.00%	3	0.90%	33.98%	40.52%	35.40%	49.18%	24.91%	54.42%	16.10%	43.11%	15.03%	42.63%	15.03%	35.03%	9.25%	34.62%	4.05%	38.37%	13.52%	45.63%	18.51%	42.50%	0.9481	637	843	848	863	832	820	826	808	779	809	868	842	780
057	Monroe	2015	136.2	13.6	14.0	25.00%	22.50%	11.90%	8.80%	13.80%	15.00%	1.90%	1.30%	6	3.10%	54.14%	53.66%	43.98%	52.21%	42.06%	60.69%	43.54%	59.13%	37.79%	56.30%	37.79%	55.62%	31.03%	53.06%	27.39%	59.16%	34.89%	57.06%	40.00%	56.30%	0.9125	117	140	134	138	130	135	119	120	147	137	155	143	112
058	Morgan	2015	127.2	15.4	11.7	23.80%	18.60%	21.00%	8.10%	11.40%	16.70%	0.50%	0.00%	8	6.40%	39.68%	39.68%	35.87%	39.69%	41.32%	47.93%	30.43%	46.95%	29.28%	40.00%	29.28%	54.47%	17.03%	38.51%	14.17%	41.79%	15.09%	50.47%	28.45%	44.17%	0.9654	121	181	168	161	154	188	156	185	178	191	230	194	190
060	Mcdowell	2015	151.9	13.3	13.9	35.10%	19.20%	6.70%	2.20%	10.20%	26.50%	0.00%	0.00%	38	17.60%	33.54%	38.27%	24.86%	45.16%	25.16%	51.31%	14.75%	32.41%	25.43%	47.12%	25.43%	39.89%	17.20%	46.51%	13.95%	44.44%	22.67%	69.59%	22.77%	45.92%	0.8847	209	264	254	274	235	235	239	239	266	249	263	254	217
062	Nicholas	2015	175.7	13.6	14.7	25.40%	22.20%	7.10%	10.90%	10.10%	24.00%	0.30%	0.00%	3	3.60%	28.01%	23.70%	15.02%	25.32%	21.39%	42.38%	7.42%	28.87%	12.30%	33.99%	12.30%	34.45%	8.33%	23.75%	4.58%	31.05%	3.15%	38.17%	13.05%	31.21%	0.9313	233	295	297	325	304	274	276	275	270	272	304	283	272
064	Ohio	2015	188.0	14.8	15.1	14.30%	18.70%	12.60%	15.10%	14.10%	23.70%	1.50%	0.00%	0	0.00%	41.35%	42.56%	46.69%	50.73%	44.00%	62.54%	28.73%	44.02%	17.11%	39.92%	17.11%	43.23%	13.35%	41.23%	15.32%	47.61%	15.13%	45.84%	26.42%	46.39%	0.9437	279	456	390	412	385	428	387	390	394	383	380	401	403
066	Pendleton	2015	98.5	10.8	14.0	19.00%	21.90%	21.00%	13.30%	7.60%	17.10%	0.00%	0.00%	2	2.40%	56.84%	59.17%	45.99%	56.13%	40.05%	59.42%	35.30%	61.08%	37.78%	64.87%	37.78%	60.05%	29.28%	58.74%	23.67%	57.02%	31.65%	55.24%	37.80%	59.08%	0.9403	68	71	64	61	56	67	68	87	61	60	66	82	73
067	Pleasants	2015	89.8	12.6	13.8	23.60%	17.10%	11.40%	9.80%	13.80%	24.40%	0.00%	0.00%	1	3.40%	44.06%	49.15%	43.07%	52.30%	33.84%	58.46%	48.80%	60.71%	32.20%	57.62%	32.20%	55.73%	20.00%	47.69%	3.75%	46.25%	30.00%	56.52%	32.40%	53.87%	0.9306	75	84	88	95	64	84	80	77	88	86	121	93	95
069	Pocahontas	2015	96.3	11.6	14.4	17.80%	20.30%	13.60%	6.80%	0.00%	0.00%	1.70%	39.80%	4	3.30%	46.77%	59.67%	30.48%	43.90%	30.76%	56.41%	26.92%	37.17%	14.28%	42.85%	14.28%	34.83%	13.67%	31.62%	9.09%	31.81%	8.98%	33.70%	20.54%	40.18%	0.9263	63	93	70	88	72	63	82	68	87	73	91	84	72
070	Preston	2015	177.6	15.0	14.7	11.50%	19.10%	20.50%	11.20%	10.40%	26.20%	0.80%	0.30%	9	2.80%	43.05%	40.27%	35.59%	42.37%	29.62%	43.20%	38.46%	52.30%	39.18%	40.54%	39.18%	37.31%	24.32%	28.37%	25.00%	38.15%	35.00%	45.00%	34.71%	40.60%	0.9205	264	352	366	338	348	330	346	330	326	318	366	294	302
072	Putnam	2015	184.8	14.4	14.7	12.60%	23.60%	8.50%	14.10%	13.80%	26.80%	0.60%	0.00%	13	2.90%	38.77%	32.84%	27.49%	35.64%	25.00%	48.80%	16.09%	35.29%	21.05%	40.24%	21.05%	38.56%	14.51%	33.12%	14.17%	38.03%	10.62%	38.92%	21.27%	37.93%	0.9429	403	712	677	678	737	682	762	746	745	740	800	759	701
074	Raleigh	2015	179.9	14.2	13.7	22.80%	21.40%	10.20%	9.90%	10.80%	23.60%	0.90%	0.30%	44	6.90%	53.89%	59.91%	42.94%	52.15%	40.45%	63.84%	34.52%	46.70%	40.24%	54.91%	40.24%	56.31%	33.02%	44.75%	22.20%	45.97%	23.19%	48.37%	37.46%	52.67%	0.9186	759	980	922	978	889	925	873	892	933	863	978	822	836
075	Randolph	2015	145.5	13.4	16.3	13.80%	22.10%	7.20%	13.30%	15.70%	27.60%	0.30%	0.00%	11	3.80%	41.02%	46.75%	28.57%	36.46%	28.40%	51.61%	22.13%	42.38%	25.27%	50.27%	25.27%	42.95%	14.33%	37.26%	18.43%	42.81%	19.72%	40.19%	25.20%	43.43%	0.9377	205	292	314	343	284	330	310	310	277	312	300	262	273
077	Ritchie	2015	136.1	14.6	15.2	14.80%	20.30%	15.60%	10.90%	8.60%	28.90%	0.80%	0.00%	6	5.00%	38.76%	34.78%	26.76%	41.53%	24.26%	46.73%	17.11%	29.83%	16.04%	36.74%	16.04%	40.32%	22.55%	41.01%	16.20%	46.82%	14.94%	46.51%	21.46%	40.41%	0.932	100	94	105	100	104	114	122	121	113	106	116	97	113
079	Roane	2015	148.6	14.0	13.5	28.10%	21.10%	8.50%	10.10%	11.60%	19.60%	0.50%	0.50%	6	4.10%	51.51%	51.51%	36.36%	44.54%	31.09%	49.57%	20.17%	39.47%	28.44%	43.96%	28.44%	31.73%	15.78%	42.98%	14.13%	46.73%	21.10%	70.64%	25.69%	46.77%	0.9302	112	172	185	170	165	167	193	178	168	159	230	182	137
081	Summers	2015	121.1	15.0	13.3	27.00%	17.70%	7.80%	12.10%	12.10%	19.90%	1.40%	2.10%	2	4.90%	41.35%	48.76%	34.35%	45.67%	16.93%	47.61%	23.39%	39.76%	18.78%	40.60%	18.78%	31.81%	11.59%	35.92%	6.06%	38.18%	22.48%	55.03%	20.79%	42.24%	0.9115	125	115	151	138	109	140	117	109	112	116	108	101	104
083	Taylor	2015	141.4	15.5	14.2	13.60%	20.60%	14.10%	11.10%	13.60%	26.60%	0.50%	0.00%	7	4.90%	20.75%	27.35%	21.32%	28.67%	21.73%	27.82%	14.28%	41.90%	28.44%	36.69%	28.44%	58.62%	17.82%	41.74%	5.37%	40.44%	10.46%	34.48%	20.47%	37.37%	0.9376	125	203	190	176	182	176	192	187	167	154	164	186	144
084	Tucker	2015	107.7	12.6	14.6	17.30%	19.40%	16.30%	11.20%	0.00%	0.00%	1.00%	34.70%	2	4.30%	41.53%	41.30%	37.86%	50.88%	15.42%	38.82%	19.78%	50.00%	19.52%	36.68%	19.52%	49.01%	17.08%	23.56%	15.69%	37.86%	16.66%	28.76%	23.70%	40.00%	0.9324	70	81	60	52	69	66	86	82	65	68	89	86	86
085	Tyler	2015	113.4	13.3	16.2	14.80%	23.80%	10.70%	11.50%	13.90%	25.40%	0.00%	0.00%	2	3.70%	51.56%	43.54%	56.36%	48.14%	33.33%	51.19%	6.49%	36.36%	24.59%	44.26%	24.59%	50.00%	14.00%	45.09%	17.39%	60.86%	26.31%	57.89%	28.86%	47.66%	0.9391	77	90	84	92	85	93	90	78	109	93	117	110	99
087	Upshur	2015	174.2	13.5	14.4	16.30%	17.20%	14.80%	11.40%	17.50%	22.30%	0.60%	0.00%	9	4.30%	64.28%	60.71%	31.63%	58.16%	36.26%	70.32%	24.67%	46.75%	19.26%	44.95%	19.26%	50.53%	13.04%	45.21%	7.47%	45.79%	26.88%	62.36%	27.33%	53.40%	0.9319	202	282	266	318	321	284	280	268	303	302	319	257	227
089	Wayne	2015	157.7	14.3	12.3	24.70%	20.10%	8.60%	11.50%	14.50%	20.40%	0.00%	0.20%	50	11.70%	33.65%	39.80%	23.91%	37.90%	15.94%	43.47%	13.30%	31.67%	13.42%	43.62%	13.42%	30.13%	15.95%	38.40%	12.32%	50.69%	14.20%	48.90%	17.37%	39.94%	0.9215	377	557	550	566	482	497	535	540	570	557	663	578	468
091	Webster	2015	141.0	14.6	16.5	16.80%	28.80%	4.80%	9.60%	9.60%	28.00%	0.80%	1.60%	4	7.40%	44.44%	48.55%	34.75%	42.56%	29.15%	45.42%	22.48%	35.07%	17.62%	32.52%	17.62%	32.15%	9.98%	27.01%	9.10%	30.89%	8.49%	31.90%	21.11%	36.23%	0.9244	103	122	115	102	96	95	103	89	100	115	101	92	95
092	Wetzel	2015	136.5	12.3	14.2	22.30%	19.30%	16.00%	8.20%	12.60%	20.80%	0.40%	0.40%	12	5.00%	45.16%	43.01%	31.52%	45.65%	28.84%	52.88%	34.44%	57.14%	14.43%	43.29%	14.43%	42.85%	12.26%	35.84%	6.38%	41.48%	17.39%	52.68%	22.04%	45.91%	0.9317	171	175	180	191	220	170	207	187	205	180	189	217	225
094	Wirt	2015	122.2	13.7	12.8	24.70%	22.60%	12.90%	11.80%	11.80%	15.10%	1.10%	0.00%	2	3.50%	41.07%	37.05%	29.94%	38.92%	19.02%	35.12%	16.12%	39.45%	26.69%	43.62%	26.69%	41.66%	9.55%	31.25%	6.54%	34.73%	18.86%	50.00%	21.69%	38.95%	0.9156	71	74	72	80	82	72	71	70	85	47	86	78	80
096	Wood	2015	184.2	14.8	15.1	19.30%	23.30%	14.00%	11.20%	12.20%	19.80%	0.30%	0.00%	11	2.60%	34.61%	33.33%	26.38%	38.88%	32.43%	43.24%	43.47%	41.42%	29.06%	38.37%	29.06%	39.58%	9.52%	27.38%	15.38%	41.02%	20.77%	46.75%	26.42%	38.68%	0.929	695	975	982	920	957	979	993	927	968	993	1052	1023	921
098	Wyoming	2015	133.6	13.1	14.9	25.40%	18.50%	6.40%	9.10%	11.00%	29.00%	0.60%	0.00%	49	17.40%	46.49%	48.29%	36.21%	46.36%	33.43%	51.47%	23.50%	46.30%	24.97%	49.31%	24.97%	48.28%	19.87%	38.64%	18.43%	47.40%	20.80%	51.10%	28.10%	47.42%	0.8945	278	319	322	280	278	287	290	302	291	288	325	295	282
[truncated: 32 more columns]
